# Supplementary material for: From the Gut to the Brain: Transcriptomic Insights into Neonatal Meningitis Escherichia coli Across Diverse Host Niches
Source: Pathogens. 2025 May 15;14(5):485. doi: 10.3390/pathogens14050485 (PMC12114223; doi:10.3390/pathogens14050485)
Supplement: Supplementary file 1 [file pathogens-14-00485-s001.zip]

Archive with 6 entries (6 files):
- Supplementary Figure S1.png
- Supplementary Figure S2.png
- Supplementary Figure S3.png
- Supplementary Figure S4.png
- Supplementary File S1.pdf
- Supplementary File S2.csv
