# Supplementary material for: From the Gut to the Brain: Transcriptomic Insights into Neonatal Meningitis Escherichia coli Across Diverse Host Niches
Source: Pathogens. 2025 May 15;14(5):485. doi: 10.3390/pathogens14050485 (PMC12114223; doi:10.3390/pathogens14050485)
Supplement: Supplementary file 1 [file pathogens-14-00485-s001.zip › Supplementary File S2.csv]

Name	Chromosome	Region	Identifier	Cerebrospinal fluid (CSF) - Max group means	Cerebrospinal fluid (CSF) - Fold change	Cerebrospinal fluid (CSF) - Log fold change	Cerebrospinal fluid (CSF) - P-value	Cerebrospinal fluid (CSF) - FDR p-value	Cerebrospinal fluid (CSF) - Bonferroni	Human brain endothelial cell (HBEC) - Max group means	Human brain endothelial cell (HBEC) - Fold change	Human brain endothelial cell (HBEC) - Log fold change	Human brain endothelial cell (HBEC) - P-value	Human brain endothelial cell (HBEC) - FDR p-value	Human brain endothelial cell (HBEC) - Bonferroni	Colonic Fluid (CF) - Max group means	Colonic Fluid (CF) - Fold change	Colonic Fluid (CF) - Log fold change	Colonic Fluid (CF) - P-value	Colonic Fluid (CF) - FDR p-value	Colonic Fluid (CF) - Bonferroni	Serum (S) - Max group means	Serum (S) - Fold change	Serum (S) - Log fold change	Serum (S) - P-value	Serum (S) - FDR p-value	Serum (S) - Bonferroni	Feature ID	Database	Database identifier	Database symbol	Qualifier	GO biological process	GO cellular component	GO molecular function	Database object name	Synonym	Database object type	Taxon ID	Date	Assigned by	Annotation extension	Gene product form ID	CF1 (GE) - Total counts	CF1 (GE) - RPKM	CF1 (GE) - TPM	CF1 (GE) - CPM	CF2 (GE) - Total counts	CF2 (GE) - RPKM
SC80_RS00005	NZ_JWZW01000001.1	complement(1..900)		2.224772105	17.8816235	4.160405822	1.38E-28	1.08E-27	6.57E-25	3.888429591	5.754953764	2.524804338	4.38E-05	9.20E-05	0.207922884	10.79794239	18.1696799	4.183461099	3.79E-35	1.42E-34	1.80E-31	1.55637373	5.992273243	2.583103411	1.56E-12	5.71E-12	7.45E-09																	477	7.976336947	8.331032492	4.504355781	709	8.48173124
SC80_RS00010	NZ_JWZW01000001.1	complement(910..1581)		1.439103795	32.93288196	5.041456863	3.95E-13	1.54E-12	1.88E-09	1.249357857	5.375280306	2.426339989	0.026135591	0.03962439	1	1.216416909	5.99633068	2.584079946	2.05E-05	3.06E-05	0.097400433	0.084285439	-1.008695767	-0.012491109	0.987021908	0.988267361	1																	52	1.164559527	1.216345714	0.491040882	78	1.249700981
tauA	NZ_JWZW01000001.1	2189..3151		0.940956357	1.00554056	7.97E-03	0.980231509	0.984163078	1	0.475921943	-16.04269195	-4.00384434	6.09E-03	0.010139634	1	1.97622253	-2.207363916	-1.142324499	6.34E-10	1.18E-09	3.02E-06	0.475921943	-6.224713927	-2.638007536	6.26E-21	3.61E-20	2.98E-17	tauA	UniProtKB	Q47537	tauA	acts_upstream_of_or_within	0009970 // cellular response to sulfate starvation (PMID:8808933 [IEP]) /// 0055085 // transmembrane transport (GO_REF:0000002 [IEA] InterPro:IPR007210) /// 0015734 // taurine transport (PMID:10781534 [IMP]) /// 0010438 // cellular response to sulfur starvation (PMID:10781534 [NAS]) /// 0042918 // alkanesulfonate transport (PMID:21873635 [IBA] PANTHER:PTN004738134|UniProtKB:Q47537)	0055052 // ATP-binding cassette (ABC) transporter complex, substrate-binding subunit-containing (PMID:10781534 [NAS]) /// 0043190 // ATP-binding cassette (ABC) transporter complex (GO_REF:0000002 [IEA] InterPro:IPR007210) /// 0042597 // periplasmic space (GO_REF:0000043 [IEA] UniProtKB-KW:KW-0574) /// 0042597 // periplasmic space (GO_REF:0000044 [IEA] UniProtKB-SubCell:SL-0200) /// 0030288 // out…	0022857 // transmembrane transporter activity (GO_REF:0000002 [IEA] InterPro:IPR007210)	Taurine-binding periplasmic protein	tauA|ssiA|yaiR|JW0357|b0365	protein	taxon:83333	20130505	EcoCyc			139	2.172281659	2.268879712	1.31259005	149	1.665868678
tauB	NZ_JWZW01000001.1	3164..3931		1.129984404	-2.404611158	-1.265803619	5.72E-06	1.34E-05	0.027203532	1.129984404	-15.4580595	-3.950287319	1.44E-04	2.90E-04	0.686313014	2.952770339	-3.524995359	-1.817621358	7.05E-27	2.22E-26	3.36E-23	1.345721956	-3.346462417	-1.742636812	7.12E-17	3.39E-16	3.39E-13	tauB	UniProtKB	Q47538	tauB	acts_upstream_of_or_within	0010438 // cellular response to sulfur starvation (PMID:10781534 [NAS]) /// 0010438 // cellular response to sulfur starvation (PMID:8808933 [IEP])	0055052 // ATP-binding cassette (ABC) transporter complex, substrate-binding subunit-containing (PMID:10781534 [NAS]) /// 0005886 // plasma membrane (GO_REF:0000044 [IEA] UniProtKB-SubCell:SL-0037) /// 0016020 // membrane (GO_REF:0000043 [IEA] UniProtKB-KW:KW-0472) /// 0005886 // plasma membrane (GO_REF:0000043 [IEA] UniProtKB-KW:KW-0997) /// 0005886 // plasma membrane (GO_REF:0000043 [IEA] UniPr…	0005524 // ATP binding (GO_REF:0000002 [IEA] InterPro:IPR003439|InterPro:IPR017871) /// 0016887 // ATPase activity (GO_REF:0000002 [IEA] InterPro:IPR017871) /// 0000166 // nucleotide binding (GO_REF:0000043 [IEA] UniProtKB-KW:KW-0547) /// 0005524 // ATP binding (PMID:8808933 [ISM]) /// 0005524 // ATP binding (GO_REF:0000043 [IEA] UniProtKB-KW:KW-0067) /// 0005524 // ATP binding (PMID:9593292 [ISM…	Taurine import ATP-binding protein TauB	tauB|ssiB|yaiQ|JW0358|b0366	protein	taxon:83333	20130505	EcoCyc			150	2.939393038	3.070103365	1.416464082	187	2.621568244
tauC	NZ_JWZW01000001.1	3928..4755		0.36450228	-1.939017167	-0.955325576	0.014821617	0.023013911	1	0.364589128	-10.85521091	-3.440315852	0.018115706	0.028129353	1	1.315329007	-2.55933838	-1.355770904	4.86E-10	9.05E-10	2.32E-06	0.36450228	-4.772181835	-2.254649015	1.05E-12	3.87E-12	5.01E-09	tauC	UniProtKB	Q47539	tauC	acts_upstream_of_or_within	0010438 // cellular response to sulfur starvation (PMID:21873635 [IBA] PANTHER:PTN000765473|UniProtKB:Q47539) /// 0010438 // cellular response to sulfur starvation (PMID:10781534 [NAS]) /// 0055085 // transmembrane transport (GO_REF:0000002 [IEA] InterPro:IPR000515) /// 0010438 // cellular response to sulfur starvation (PMID:8808933 [IEP])	0055052 // ATP-binding cassette (ABC) transporter complex, substrate-binding subunit-containing (PMID:10781534 [NAS]) /// 0005886 // plasma membrane (GO_REF:0000044 [IEA] UniProtKB-SubCell:SL-0037) /// 0005886 // plasma membrane (PMID:8808933 [ISM]) /// 0016020 // membrane (GO_REF:0000043 [IEA] UniProtKB-KW:KW-0472) /// 0016020 // membrane (GO_REF:0000002 [IEA] InterPro:IPR000515) /// 0005886 // …		Taurine transport system permease protein TauC	tauC|ssiC|yaiJ|JW0359|b0367	protein	taxon:83333	20130505	EcoCyc			63	1.145085288	1.196005485	0.594914915	98	1.274314193
tauD	NZ_JWZW01000001.1	4752..5603		2.862509781	2.733284454	1.450635609	1.03E-07	2.82E-07	4.89E-04	3.782614359	-1.583340547	-0.662971585	0.200296932	0.256676009	1	5.296273225	-1.009697771	-0.013923522	0.942825159	0.949526222	1	1.65321562	-1.387865293	-0.472867546	0.048813579	0.067284728	1	tauD	UniProtKB	P37610	tauD	acts_upstream_of_or_within	0051289 // protein homotetramerization (PMID:22221834 [IPI] UniProtKB:P37610) /// 0019529 // taurine catabolic process (PMID:22221834 [IDA]) /// 0006790 // sulfur compound metabolic process (PMID:8808933 [IMP]) /// 0006790 // sulfur compound metabolic process (PMID:21873635 [IBA] PANTHER:PTN000765929|UniProtKB:P37610)	1990205 // taurine dioxygenase complex (PMID:22221834 [IPI]) /// 1990205 // taurine dioxygenase complex (PMID:22221834 [IDA]) /// 0005737 // cytoplasm (PMID:16165092 [IDA]) /// 0005737 // cytoplasm (PMID:21873635 [IBA] PANTHER:PTN000765899|UniProtKB:P37610)	0008198 // ferrous iron binding (PMID:11955067 [IDA]) /// 0042802 // identical protein binding (PMID:22221834 [IPI] UniProtKB:P37610) /// 0000908 // taurine dioxygenase activity (PMID:16643838 [IDA]) /// 0051213 // dioxygenase activity (GO_REF:0000043 [IEA] UniProtKB-KW:KW-0223) /// 0046872 // metal ion binding (GO_REF:0000043 [IEA] UniProtKB-KW:KW-0479) /// 0031418 // L-ascorbic acid binding (GO…	Alpha-ketoglutarate-dependent taurine dioxygenase	tauD|ssiD|yaiG|JW0360|b0368	protein	taxon:83333	20090602	EcoliWiki			315	5.564146821	5.811575948	2.974574573	373	4.71357062
hemB	NZ_JWZW01000001.1	complement(5643..6617)		10.09374899	1.797266307	0.845804194	9.15E-06	2.09E-05	0.043497994	21.34888949	-1.45381	-0.539838734	0.030842809	0.046230171	1	30.07000938	1.056667036	0.079520845	0.54979669	0.577941622	1	16.64909591	1.373995643	0.45837743	6.62E-03	0.010537805	1	hemB	UniProtKB	P0ACB2	hemB	acts_upstream_of_or_within	0006782 // protoporphyrinogen IX biosynthetic process (GO_REF:0000041 [IEA] UniPathway:UPA00251) /// 0006783 // heme biosynthetic process (PMID:3276659 [IMP]) /// 0006783 // heme biosynthetic process (GO_REF:0000043 [IEA] UniProtKB-KW:KW-0350) /// 0006779 // porphyrin-containing compound biosynthetic process (GO_REF:0000043 [IEA] UniProtKB-KW:KW-0627) /// 0008152 // metabolic process (GO_REF:0000…	0005829 // cytosol (PMID:21873635 [IBA] PANTHER:PTN000156046|UniProtKB:P0ACB2) /// 0005829 // cytosol (PMID:16858726 [HDA]) /// 0005829 // cytosol (PMID:18304323 [IDA])	0008270 // zinc ion binding (PMID:8424649 [IDA]) /// 0046872 // metal ion binding (GO_REF:0000002 [IEA] InterPro:IPR001731) /// 0008270 // zinc ion binding (PMID:8439296 [IDA]) /// 0004655 // porphobilinogen synthase activity (PMID:3276659 [IMP]) /// 0004655 // porphobilinogen synthase activity (GO_REF:0000116 [IEA] RHEA:24064) /// 0046872 // metal ion binding (GO_REF:0000043 [IEA] UniProtKB-KW:K…	Delta-aminolevulinic acid dehydratase	hemB|ncf|JW0361|b0369	protein	taxon:83333	20090506	EcoliWiki			2033	31.380538	32.77598269	19.19780986	2326	25.68537294
SC80_RS00040	NZ_JWZW01000001.1	7143..10130		5.92269156	2.652349426	1.407270851	1.43E-14	6.11E-14	6.79E-11	10.73732194	-1.122226931	-0.166364439	0.418823814	0.496055218	1	45.43390854	4.131765249	2.046758288	7.62E-45	3.52E-44	3.63E-41	11.76343944	2.474295184	1.307017624	6.49E-15	2.75E-14	3.09E-11																	8947	45.06345297	47.06735603	84.48736096	10181	36.68517756
iprA	NZ_JWZW01000001.1	10216..10839		0.657666968	2.268122753	1.181498723	0.058544692	0.082159503	1	4.852514204	2.581202595	1.368043381	0.019492408	0.030129241	1	8.306843569	5.215186178	2.382718757	1.45E-22	4.06E-22	6.91E-19	2.080907043	2.944948434	1.558242373	4.39E-06	9.96E-06	0.020884749	iprA	UniProtKB	P0AAP5	iprA	involved_in	0006979 // response to oxidative stress (GO_REF:0000104 [IEA] UniRule:UR000375556)			Inhibitor of hydrogen peroxide resistance	iprA|yaiV|JW0366|b0375	protein	taxon:83333	20230507	UniProt			297	7.163074726	7.481605739	2.804598883	433	7.471092059
ampH	NZ_JWZW01000001.1	complement(10840..11997)		3.968967074	1.846144827	0.884515734	2.34E-04	4.60E-04	1	46.53066584	3.812880572	1.930881344	4.14E-22	2.02E-21	1.97E-18	9.875268267	-1.129674948	-0.175907712	0.20219545	0.225799138	1	5.231106385	1.090566475	0.125077712	0.474122053	0.53175385	1	ampH	UniProtKB	P0AD70	ampH	enables	0008360 // regulation of cell shape (GO_REF:0000043 [IEA] UniProtKB-KW:KW-0133) /// 0006508 // proteolysis (GO_REF:0000043 [IEA] UniProtKB-KW:KW-0645) /// 0008360 // regulation of cell shape (PMID:9324260 [IMP]) /// 0009253 // peptidoglycan catabolic process (PMID:22001512 [IMP]) /// 0071555 // cell wall organization (GO_REF:0000043 [IEA] UniProtKB-KW:KW-0961)	0005886 // plasma membrane (GO_REF:0000044 [IEA] UniProtKB-SubCell:SL-0037) /// 0016020 // membrane (GO_REF:0000043 [IEA] UniProtKB-KW:KW-0472) /// 0005886 // plasma membrane (GO_REF:0000043 [IEA] UniProtKB-KW:KW-0997) /// 0005886 // plasma membrane (GO_REF:0000043 [IEA] UniProtKB-KW:KW-1003)	0008233 // peptidase activity (GO_REF:0000043 [IEA] UniProtKB-KW:KW-0645) /// 0004180 // carboxypeptidase activity (GO_REF:0000043 [IEA] UniProtKB-KW:KW-0121) /// 0004180 // carboxypeptidase activity (PMID:22001512 [IDA]) /// 0004175 // endopeptidase activity (PMID:22001512 [IDA]) /// 0008658 // penicillin binding (PMID:9324260 [IDA]) /// 0016787 // hydrolase activity (GO_REF:0000043 [IEA] UniPro…	D-alanyl-D-alanine-carboxypeptidase/endopeptidase AmpH	ampH|yaiH|JW5052|b0376	protein	taxon:83333	20120208	UniProt			756	9.825187754	10.26209888	7.138978974	950	8.832747735
sbmA	NZ_JWZW01000001.1	12349..13569		5.556749402	2.734404101	1.451226466	1.51E-11	5.36E-11	7.17E-08	31.7255852	2.969346479	1.570145444	2.95E-14	1.06E-13	1.40E-10	14.12723842	1.433049445	0.519088388	5.08E-04	7.02E-04	1	5.947878596	1.427550184	0.513541463	3.09E-03	5.20E-03	1	sbmA	UniProtKB	P0AFY6	sbmA	acts_upstream_of_or_within	0015833 // peptide transport (PMID:24078610 [IDA]) /// 0046677 // response to antibiotic (PMID:8183941 [IMP]) /// 0015833 // peptide transport (GO_REF:0000002 [IEA] InterPro:IPR009248) /// 1901998 // toxin transport (PMID:24078610 [IDA]) /// 0015833 // peptide transport (PMID:17725560 [IMP]) /// 0042884 // microcin transport (PMID:7768835 [IMP]) /// 0055085 // transmembrane transport (GO_REF:0000…	0016020 // membrane (GO_REF:0000002 [IEA] InterPro:IPR009248|InterPro:IPR036640) /// 0005886 // plasma membrane (GO_REF:0000044 [IEA] UniProtKB-SubCell:SL-0037) /// 0016020 // membrane (GO_REF:0000043 [IEA] UniProtKB-KW:KW-0472) /// 0016020 // membrane (PMID:11591690 [RCA]) /// 0005886 // plasma membrane (PMID:24078610 [IDA]) /// 0005886 // plasma membrane (GO_REF:0000043 [IEA] UniProtKB-KW:KW-09…	0015291 // secondary active transmembrane transporter activity (PMID:24078610 [IDA]) /// 0019534 // toxin transporter activity (PMID:17725560 [IMP]) /// 0005524 // ATP binding (GO_REF:0000002 [IEA] InterPro:IPR036640) /// 0042803 // protein homodimerization activity (PMID:24078610 [IDA]) /// 1904680 // peptide transmembrane transporter activity (PMID:24078610 [IDA]) /// 0015638 // microcin uptake…	Peptide antibiotic transporter SbmA	sbmA|JW0368|b0377	protein	taxon:83333	20131111	EcoCyc			1040	12.81873878	13.38876855	9.820817637	1397	12.31860482
yaiW	NZ_JWZW01000001.1	13582..14676		4.805865111	1.005932457	8.53E-03	0.960483181	0.968629773	1	26.39167924	-1.021409544	-0.030561445	0.889073426	0.909157916	1	16.1474878	-1.521318215	-0.605321954	2.12E-06	3.33E-06	0.010103575	9.231214713	-1.133693715	-0.181030926	0.260911398	0.313291088	1	yaiW	UniProtKB	P77562	yaiW	acts_upstream_of_or_within	1901652 // response to peptide (PMID:24214946 [IMP])	0031240 // external side of cell outer membrane (PMID:24214946 [IDA]) /// 0005829 // cytosol (PMID:18304323 [IDA])		Uncharacterized protein YaiW	yaiW|JW0369|b0378	protein	taxon:83333	20131212	EcoCyc			1125	15.46201269	16.14958483	10.62348062	1455	14.30637667
yaiY	NZ_JWZW01000001.1	complement(14735..15043)		19.64206753	3.588349026	1.843320223	1.26E-19	7.16E-19	6.01E-16	131.9732053	4.495476651	2.168474091	3.55E-23	1.79E-22	1.69E-19	35.14249874	1.301461175	0.380132274	0.018208397	0.022595676	1	35.18774135	2.998156767	1.58407582	1.45E-21	8.60E-21	6.89E-18	yaiY	UniProtKB	P0AAP7	yaiY	located_in		0016020 // membrane (GO_REF:0000002 [IEA] InterPro:IPR020513) /// 0005886 // plasma membrane (GO_REF:0000044 [IEA] UniProtKB-SubCell:SL-0037) /// 0016020 // membrane (GO_REF:0000043 [IEA] UniProtKB-KW:KW-0472) /// 0005886 // plasma membrane (GO_REF:0000043 [IEA] UniProtKB-KW:KW-0997) /// 0005886 // plasma membrane (PMID:15919996 [IDA]) /// 0005886 // plasma membrane (GO_REF:0000043 [IEA] UniProtK…		Inner membrane protein YaiY	yaiY|JW0370|b0379	protein	taxon:83333	20230507	UniProt			707	34.43408574	35.96531704	6.676267374	965	33.62401843
yaiZ	NZ_JWZW01000001.1	15303..15515		18.10915066	1.36103821	0.444707569	0.068056572	0.094284025	1	70.70943344	-1.049292531	-0.069416942	0.80865385	0.839069959	1	7.548661642	-11.43254881	-3.515075173	1.32E-59	7.76E-59	6.31E-56	193.4377824	6.494966542	2.699322094	4.74E-50	6.89E-49	2.26E-46	yaiZ	UniProtKB	P0AAQ0	yaiZ	located_in		0005886 // plasma membrane (PMID:20333498 [IDA]) /// 0005886 // plasma membrane (GO_REF:0000044 [IEA] UniProtKB-SubCell:SL-0039) /// 0016020 // membrane (GO_REF:0000043 [IEA] UniProtKB-KW:KW-0472) /// 0005886 // plasma membrane (GO_REF:0000043 [IEA] UniProtKB-KW:KW-1003)		Uncharacterized protein YaiZ	yaiZ|JW5053|b0380	protein	taxon:83333	20230507	UniProt			105	7.418862428	7.74876793	0.991524858	101	5.105315095
ddlA	NZ_JWZW01000001.1	complement(15539..16633)		11.66128094	1.129882145	0.176172297	0.335653658	0.397898504	1	41.10755837	-1.337312422	-0.419336546	0.042395911	0.0623477	1	24.28530288	-2.073952028	-1.052382524	1.23E-18	3.09E-18	5.85E-15	36.48046271	1.709031361	0.773178871	1.92E-06	4.52E-06	9.16E-03	ddlA	UniProtKB	P0A6J8	ddlA	acts_upstream_of_or_within	0008360 // regulation of cell shape (GO_REF:0000043 [IEA] UniProtKB-KW:KW-0133) /// 0009252 // peptidoglycan biosynthetic process (GO_REF:0000104 [IEA] UniRule:UR000001246) /// 0010165 // response to X-ray (PMID:27718375 [IMP]) /// 0009252 // peptidoglycan biosynthetic process (GO_REF:0000041 [IEA] UniPathway:UPA00219) /// 0071555 // cell wall organization (GO_REF:0000043 [IEA] UniProtKB-KW:KW-09…	0005829 // cytosol (PMID:15911532 [IDA]) /// 0005737 // cytoplasm (GO_REF:0000002 [IEA] InterPro:IPR005905) /// 0005829 // cytosol (PMID:21873635 [IBA] PANTHER:PTN008591310|UniProtKB:P0A6J8) /// 0005737 // cytoplasm (GO_REF:0000044 [IEA] UniProtKB-SubCell:SL-0086) /// 0005829 // cytosol (PMID:18304323 [IDA]) /// 0005737 // cytoplasm (GO_REF:0000043 [IEA] UniProtKB-KW:KW-0963) /// 0005737 // cytop…	0016874 // ligase activity (GO_REF:0000043 [IEA] UniProtKB-KW:KW-0436) /// 0003824 // catalytic activity (GO_REF:0000117 [IEA] ARBA:ARBA00027533) /// 0008716 // D-alanine-D-alanine ligase activity (PMID:21873635 [IBA] PANTHER:PTN000566166|UniProtKB:P07862|UniProtKB:P9WP31|UniProtKB:P0A6J8) /// 0008716 // D-alanine-D-alanine ligase activity (GO_REF:0000104 [IEA] UniRule:UR000001246) /// 0000166 //…	D-alanine--D-alanine ligase A	ddlA|JW0372|b0381	protein	taxon:83333	20161107	EcoCyc			1817	24.9728685	26.08337389	17.15810158	2000	19.66512257
iraP	NZ_JWZW01000001.1	17096..17356		42.19184083	-3.403797485	-1.767145204	2.37E-11	8.33E-11	1.13E-07	163.03073	-2.742282814	-1.455377365	2.11E-07	5.23E-07	1.00E-03	317.6422928	-1.291678112	-0.369246593	0.148104598	0.168032938	1	1147.590179	6.287340133	2.652449812	6.50E-16	2.92E-15	3.10E-12	iraP	UniProtKB	P0AAN9	iraP	acts_upstream_of_or_within	0042177 // negative regulation of protein catabolic process (PMID:16600914 [IDA]) /// 0045893 // positive regulation of transcription, DNA-templated (GO_REF:0000108 [IEA] GO:0043856) /// 0009267 // cellular response to starvation (GO_REF:0000104 [IEA] UniRule:UR000068677) /// 0016036 // cellular response to phosphate starvation (PMID:17640895 [IEP]) /// 0016036 // cellular response to phosphate s…	0005737 // cytoplasm (GO_REF:0000002 [IEA] InterPro:IPR019732) /// 0005737 // cytoplasm (GO_REF:0000044 [IEA] UniProtKB-SubCell:SL-0086) /// 0005737 // cytoplasm (GO_REF:0000043 [IEA] UniProtKB-KW:KW-0963) /// 0005737 // cytoplasm (GO_REF:0000104 [IEA] UniRule:UR000068677)	0043856 // anti-sigma factor antagonist activity (PMID:16600914 [IDA]) /// 0005515 // protein binding (PMID:25988182 [IPI] UniProtKB:P0AEV1) /// 0005515 // protein binding (PMID:24561554 [IPI] UniProtKB:P0AEV1) /// 0005515 // protein binding (PMID:16600914 [IPI] UniProtKB:P0AEV1)	Anti-adapter protein IraP	iraP|yaiB|JW0373|b0382	protein	taxon:83333	20080430	EcoCyc			3118	179.789045	187.7839898	29.44356672	6782	279.7680136
phoA	NZ_JWZW01000001.1	17457..18872		2.842808825	1.576302193	0.65654414	2.59E-03	4.49E-03	1	8.235801273	-1.227444912	-0.295658278	0.304723622	0.375220563	1	17.14058968	1.851154525	0.888425329	1.53E-10	2.90E-10	7.28E-07	37.63127042	9.434592979	3.237960279	6.31E-86	1.59E-84	3.01E-82	phoA	UniProtKB	P00634	phoA	acts_upstream_of_or_within	0016311 // dephosphorylation (PMID:13826559 [IDA]) /// 0006470 // protein dephosphorylation (PMID:8634266 [IDA]) /// 0016311 // dephosphorylation (PMID:21873635 [IBA] PANTHER:PTN000174527|UniProtKB:Q29486|RGD:2099|UniProtKB:P00634)	0042597 // periplasmic space (PMID:14269305 [IDA]) /// 0042597 // periplasmic space (PMID:21873635 [IBA] PANTHER:PTN001698225|UniProtKB:P00634) /// 0030288 // outer membrane-bounded periplasmic space (PMID:14269305 [IDA]) /// 0042597 // periplasmic space (GO_REF:0000043 [IEA] UniProtKB-KW:KW-0574) /// 0042597 // periplasmic space (GO_REF:0000044 [IEA] UniProtKB-SubCell:SL-0200)	0004035 // alkaline phosphatase activity (PMID:8634266 [IDA]) /// 0033748 // hydrogenase (acceptor) activity (PMID:15148399 [IDA]) /// 0004721 // phosphoprotein phosphatase activity (PMID:8634266 [IDA]) /// 0005515 // protein binding (PMID:18022369 [IPI] UniProtKB:P10408) /// 0005515 // protein binding (PMID:19766568 [IPI] UniProtKB:P0AEG4) /// 0004035 // alkaline phosphatase activity (PMID:21873…	Alkaline phosphatase	phoA|JW0374|b0383	protein	taxon:83333	20111218	EcoCyc			1512	16.07001048	16.78461935	14.27795795	2059	15.65574988
psiF	NZ_JWZW01000001.1	18991..19311		3.630567878	1.552370981	0.63447337	0.065059885	0.090581034	1	9.922560056	-1.291758112	-0.369335943	0.432166236	0.509698789	1	27.79947508	2.233578893	1.159357214	2.43E-14	5.26E-14	1.16E-10	22.20936339	4.148815647	2.052699552	1.08E-25	7.67E-25	5.13E-22																	543	25.4578908	26.5899644	5.127599978	732	24.55199742
adrA	NZ_JWZW01000001.1	19413..20528		0.86876369	1.407152919	0.492779118	0.132443384	0.173478582	1	9.381931553	2.927814317	1.54982406	2.71E-05	5.80E-05	0.128973609	5.94923372	2.019360291	1.013898337	1.24E-07	2.06E-07	5.90E-04	1.915780217	1.487441797	0.572833218	0.021050003	0.030912729	1																	392	5.286271866	5.521344317	3.701692802	569	5.489450243
proC	NZ_JWZW01000001.1	complement(20545..21354)		3.320269551	-1.658119729	-0.729548185	6.50E-04	1.21E-03	1	27.44034062	-1.125098133	-0.170050842	0.472519206	0.550192011	1	12.93030037	-2.186187791	-1.128417332	3.55E-16	8.31E-16	1.69E-12	18.42731971	1.52846229	0.612080959	4.09E-04	7.65E-04	1	proC	UniProtKB	P0A9L8	proC	enables	0006561 // proline biosynthetic process (GO_REF:0000002 [IEA] InterPro:IPR000304) /// 0008652 // cellular amino acid biosynthetic process (GO_REF:0000043 [IEA] UniProtKB-KW:KW-0028) /// 0006561 // proline biosynthetic process (GO_REF:0000043 [IEA] UniProtKB-KW:KW-0641) /// 0055129 // L-proline biosynthetic process (GO_REF:0000041 [IEA] UniPathway:UPA00098) /// 0071704 // organic substance metabol…	0005737 // cytoplasm (GO_REF:0000104 [IEA] UniRule:UR000161623) /// 0005829 // cytosol (PMID:15911532 [IDA]) /// 0005737 // cytoplasm (GO_REF:0000044 [IEA] UniProtKB-SubCell:SL-0086) /// 0005829 // cytosol (PMID:18304323 [IDA]) /// 0005737 // cytoplasm (GO_REF:0000043 [IEA] UniProtKB-KW:KW-0963)	0004735 // pyrroline-5-carboxylate reductase activity (GO_REF:0000002 [IEA] InterPro:IPR000304) /// 0016491 // oxidoreductase activity (GO_REF:0000043 [IEA] UniProtKB-KW:KW-0560) /// 0004735 // pyrroline-5-carboxylate reductase activity (GO_REF:0000104 [IEA] UniRule:UR000161623) /// 0004735 // pyrroline-5-carboxylate reductase activity (PMID:21873635 [IBA] PANTHER:PTN000182176|UniProtKB:P0A9L8|TA…	Pyrroline-5-carboxylate reductase	proC|JW0377|b0386	protein	taxon:83333	20230507	InterPro			675	12.54141029	13.09910769	6.37408837	870	11.56418458
yaiI	NZ_JWZW01000001.1	21474..21932		5.462954623	3.328408356	1.734832446	1.06E-07	2.91E-07	5.06E-04	20.2348519	2.501560276	1.322828215	2.82E-04	5.52E-04	1	16.28380422	2.078714925	1.05569192	4.86E-08	8.25E-08	2.31E-04	10.87179533	3.217842109	1.686093539	2.18E-16	1.00E-15	1.04E-12	yaiI	UniProtKB	P0A8D3	yaiI	enables			0005515 // protein binding (PMID:24561554 [IPI] UniProtKB:P77390)	UPF0178 protein YaiI	yaiI|JW0378|b0387	protein	taxon:83333	20230513	IntAct			441	14.45950834	15.10250063	4.164404402	548	12.85430659
aroL	NZ_JWZW01000001.1	22115..22639		51.84457193	3.743656418	1.904448035	4.45E-28	3.44E-27	2.11E-24	41.92230245	-1.753616345	-0.81033315	3.24E-04	6.31E-04	1	171.8965824	2.549673137	1.350312308	1.40E-25	4.24E-25	6.67E-22	66.56816765	2.31947911	1.213800853	1.40E-13	5.48E-13	6.68E-10	aroL	UniProtKB	P0A6E1	aroL	acts_upstream_of_or_within	0009073 // aromatic amino acid family biosynthetic process (PMID:15575692 [IMP]) /// 0008652 // cellular amino acid biosynthetic process (GO_REF:0000043 [IEA] UniProtKB-KW:KW-0028) /// 0009073 // aromatic amino acid family biosynthetic process (GO_REF:0000043 [IEA] UniProtKB-KW:KW-0057) /// 0009073 // aromatic amino acid family biosynthetic process (GO_REF:0000104 [IEA] UniRule:UR000101599) /// 0…	0005737 // cytoplasm (GO_REF:0000104 [IEA] UniRule:UR000101599) /// 0005737 // cytoplasm (GO_REF:0000044 [IEA] UniProtKB-SubCell:SL-0086) /// 0005737 // cytoplasm (GO_REF:0000043 [IEA] UniProtKB-KW:KW-0963) /// 0005829 // cytosol (PMID:21873635 [IBA] PANTHER:PTN000472457|UniProtKB:P0A6D7)	0005524 // ATP binding (GO_REF:0000104 [IEA] UniRule:UR000101599) /// 0004765 // shikimate kinase activity (PMID:3001029 [IDA]) /// 0000166 // nucleotide binding (GO_REF:0000043 [IEA] UniProtKB-KW:KW-0547) /// 0000287 // magnesium ion binding (GO_REF:0000104 [IEA] UniRule:UR000101599) /// 0004765 // shikimate kinase activity (GO_REF:0000002 [IEA] InterPro:IPR027544) /// 0016301 // kinase activity…	Shikimate kinase 2	aroL|JW0379|b0388	protein	taxon:83333	20110715	EcoliWiki			5876	168.44189	175.9322441	55.48761965	7571	155.2654134
yaiA	NZ_JWZW01000001.1	22689..22880		12.1949587	2.0142729	1.010259158	7.98E-04	1.47E-03	1	14.3941938	-2.350483354	-1.232957463	0.017735893	0.027593683	1	76.58837791	2.443254769	1.288804307	2.82E-15	6.36E-15	1.35E-11	34.65725039	2.510888392	1.328197903	5.98E-09	1.70E-08	2.85E-05																	904	70.85896816	74.00995846	8.536556869	1123	62.97371419
aroM	NZ_JWZW01000001.1	23138..23815		4.276617529	2.988565393	1.579453111	8.14E-11	2.78E-10	3.87E-07	19.06894672	2.364121217	1.241304009	1.37E-04	2.75E-04	0.649255112	105.8317804	14.4508233	3.853079784	3.95E-125	5.19E-124	1.88E-121	6.797226992	2.151273832	1.105191175	2.69E-07	6.81E-07	1.28E-03	aroM	UniProtKB	P0AE28	aroM	enables			0016855 // racemase and epimerase activity, acting on amino acids and derivatives (GO_REF:0000002 [IEA] InterPro:IPR001920)	Protein AroM	aroM|JW0381|b0390	protein	taxon:83333	20230507	InterPro			4677	103.8162406	108.4327906	44.16535008	5679	90.18264235
ppnP	NZ_JWZW01000001.1	23887..24171		91.61195483	-1.77641991	-0.828972646	1.23E-05	2.78E-05	0.058657688	134.1645491	-6.664403747	-2.736475806	3.02E-41	2.62E-40	1.44E-37	140.7814736	-5.828153744	-2.543038936	2.61E-85	2.14E-84	1.24E-81	289.1203471	-1.208621042	-0.273361964	0.111156551	0.144357975	1	ppnP	UniProtKB	P0C037	ppnP	enables		0005829 // cytosol (PMID:21873635 [IBA] PANTHER:PTN002194962|UniProtKB:P0C037) /// 0005829 // cytosol (PMID:18304323 [IDA])	0004850 // uridine phosphorylase activity (GO_REF:0000003 [IEA] EC:2.4.2.3) /// 0004850 // uridine phosphorylase activity (GO_REF:0000116 [IEA] RHEA:24388) /// 0004731 // purine-nucleoside phosphorylase activity (GO_REF:0000104 [IEA] UniRule:UR000079057) /// 0004731 // purine-nucleoside phosphorylase activity (GO_REF:0000116 [IEA] RHEA:19805) /// 0009032 // thymidine phosphorylase activity (GO_RE…	Pyrimidine/purine nucleoside phosphorylase	ppnP|yaiE|JW0382|b0391	protein	taxon:83333	20230507	UniProt			2586	136.5561559	142.6286	24.41984078	2800	105.7776593
SC80_RS28975	NZ_JWZW01000001.1	24657..24737		0	NaN	NaN	NaN	NaN	NaN	0	NaN	NaN	NaN	NaN	NaN	0	NaN	NaN	NaN	NaN	NaN	0	NaN	NaN	NaN	NaN	NaN																	0	0	0	0	0	0
rdgC	NZ_JWZW01000001.1	complement(24818..25729)		1.102057914	-1.420666892	-0.506568321	0.049248752	0.070064931	1	34.45183747	3.97931718	1.992520897	1.31E-17	5.46E-17	6.25E-14	18.87402054	2.403643144	1.265222723	9.70E-18	2.36E-17	4.62E-14	3.476300776	1.044722301	0.063119509	0.737049315	0.778759829	1	rdgC	UniProtKB	P36767	rdgC	acts_upstream_of_or_within	0000018 // regulation of DNA recombination (PMID:16377615 [IDA]) /// 0006310 // DNA recombination (GO_REF:0000043 [IEA] UniProtKB-KW:KW-0233) /// 0006310 // DNA recombination (GO_REF:0000104 [IEA] UniRule:UR000034375) /// 0000018 // regulation of DNA recombination (PMID:21873635 [IBA] PANTHER:PTN002211389|UniProtKB:P36767) /// 0006310 // DNA recombination (GO_REF:0000002 [IEA] InterPro:IPR007476)	0043590 // bacterial nucleoid (PMID:10368163 [IDA]) /// 0005737 // cytoplasm (GO_REF:0000104 [IEA] UniRule:UR000034375) /// 0009295 // nucleoid (GO_REF:0000044 [IEA] UniProtKB-SubCell:SL-0187) /// 0005829 // cytosol (PMID:18304323 [IDA]) /// 0043590 // bacterial nucleoid (PMID:21873635 [IBA] PANTHER:PTN002211389|UniProtKB:P36767) /// 0005737 // cytoplasm (GO_REF:0000043 [IEA] UniProtKB-KW:KW-0963)	0003690 // double-stranded DNA binding (PMID:12554673 [IDA]) /// 0003697 // single-stranded DNA binding (PMID:12554673 [IDA]) /// 0003690 // double-stranded DNA binding (PMID:21873635 [IBA] PANTHER:PTN002211389|UniProtKB:P36767)	Recombination-associated protein RdgC	rdgC|yaiD|JW0384|b0393	protein	taxon:83333	20100708	EcoCyc			1129	18.63059503	19.45906919	10.66125299	1304	15.3944272
mak	NZ_JWZW01000001.1	25854..26762		8.96466632	-1.826111007	-0.868774467	9.47E-07	2.39E-06	4.50E-03	8.96466632	-11.64165669	-3.541224473	4.82E-27	2.70E-26	2.29E-23	15.71297356	-5.263969688	-2.396151182	3.36E-69	2.25E-68	1.60E-65	18.07929565	-1.96679068	-0.975843424	6.98E-12	2.45E-11	3.32E-08	mak	UniProtKB	P23917	mak	enables	0005975 // carbohydrate metabolic process (GO_REF:0000043 [IEA] UniProtKB-KW:KW-0119) /// 0046835 // carbohydrate phosphorylation (GO_REF:0000108 [IEA] GO:0008865) /// 0016310 // phosphorylation (GO_REF:0000043 [IEA] UniProtKB-KW:KW-0418) /// 0046835 // carbohydrate phosphorylation (GO_REF:0000108 [IEA] GO:0004396)	0005829 // cytosol (PMID:18304323 [IDA])	0008865 // fructokinase activity (GO_REF:0000116 [IEA] RHEA:16125) /// 0004396 // hexokinase activity (PMID:21873635 [IBA] PANTHER:PTN001826203|UniProtKB:P23917|UniProtKB:P32718) /// 0019158 // mannokinase activity (PMID:4557975 [IDA]) /// 0016740 // transferase activity (GO_REF:0000043 [IEA] UniProtKB-KW:KW-0808) /// 0000166 // nucleotide binding (GO_REF:0000043 [IEA] UniProtKB-KW:KW-0547) /// 0…	Fructokinase	mak|yajF|JW0385|b0394	protein	taxon:83333	20230507	UniProt			907	15.01657972	15.68434413	8.56488615	1253	14.84116416
araJ	NZ_JWZW01000001.1	complement(27031..28215)		9.833437044	-1.779991626	-0.831870454	5.52E-06	1.29E-05	0.02627181	12.53406127	-7.753412157	-2.954831358	2.43E-29	1.48E-28	1.16E-25	31.5040186	-2.814547458	-1.492902975	3.41E-23	9.70E-23	1.63E-19	28.87464924	-1.315595484	-0.395715961	0.015878085	0.023862236	1	araJ	UniProtKB	P23910	araJ	enables	0055085 // transmembrane transport (PMID:21873635 [IBA] PANTHER:PTN002454903|UniProtKB:P0ADL1) /// 0055085 // transmembrane transport (GO_REF:0000002 [IEA] InterPro:IPR011701)	0005886 // plasma membrane (GO_REF:0000044 [IEA] UniProtKB-SubCell:SL-0037) /// 0016020 // membrane (GO_REF:0000043 [IEA] UniProtKB-KW:KW-0472) /// 0005886 // plasma membrane (PMID:21873635 [IBA] PANTHER:PTN002454903|UniProtKB:P0ADL1|UniProtKB:P77389|UniProtKB:P31122|UniProtKB:P23910) /// 0005886 // plasma membrane (GO_REF:0000043 [IEA] UniProtKB-KW:KW-0997) /// 0005886 // plasma membrane (PMID:1…	0022857 // transmembrane transporter activity (GO_REF:0000002 [IEA] InterPro:IPR011701|InterPro:IPR020846) /// 0022857 // transmembrane transporter activity (PMID:21873635 [IBA] PANTHER:PTN002454903|UniProtKB:P0ADL1)	Putative transporter AraJ	araJ|JW0386|b0396	protein	taxon:83333	20230507	InterPro			2541	32.27111246	33.70615964	23.99490155	3009	27.3391255
sbcC	NZ_JWZW01000001.1	complement(28341..31484)		0.582586054	1.000703545	1.02E-03	0.997450077	0.997659845	1	10.44656519	3.102904548	1.633619317	1.29E-10	3.89E-10	6.13E-07	3.480736265	1.111353149	0.152317328	0.370517736	0.399535195	1	2.758629254	2.050968275	1.036305176	4.41E-08	1.19E-07	2.10E-04	sbcC	UniProtKB	P13458	sbcC	acts_upstream_of_or_within	0006281 // DNA repair (PMID:11532150 [NAS]) /// 0006260 // DNA replication (PMID:9402028 [IDA]) /// 0006310 // DNA recombination (PMID:11532150 [NAS]) /// 0006310 // DNA recombination (GO_REF:0000043 [IEA] UniProtKB-KW:KW-0233) /// 0006281 // DNA repair (PMID:18342610 [IDA]) /// 0006302 // double-strand break repair (GO_REF:0000002 [IEA] InterPro:IPR038729) /// 0006260 // DNA replication (GO_REF:…	1990391 // DNA repair complex (PMID:9242643 [IPI])	0005515 // protein binding (PMID:15690043 [IPI] UniProtKB:P76092) /// 0000014 // single-stranded DNA endodeoxyribonuclease activity (PMID:9133662 [IDA]) /// 0005515 // protein binding (PMID:24561554 [IPI] UniProtKB:P76092) /// 0000166 // nucleotide binding (GO_REF:0000043 [IEA] UniProtKB-KW:KW-0547) /// 0008296 // 3'-5'-exodeoxyribonuclease activity (PMID:9133662 [IDA]) /// 0005524 // ATP binding…	Nuclease SbcCD subunit C	sbcC|rmuA|JW0387|b0397	protein	taxon:83333	20181211	EcoCyc			669	3.202367743	3.344772155	6.317429807	918	3.143698769
sbcD	NZ_JWZW01000001.1	complement(31481..32683)		1.393069937	1.268444823	0.343060764	0.350548522	0.412777611	1	20.74982117	3.748753183	1.906410842	2.20E-09	6.18E-09	1.05E-05	6.146908204	1.210393717	0.275476404	0.185167893	0.207904747	1	2.663776465	1.225585892	0.293471595	0.185569459	0.230738103	1	sbcD	UniProtKB	P0AG76	sbcD	acts_upstream_of_or_within	0006281 // DNA repair (PMID:11532150 [NAS]) /// 0006260 // DNA replication (PMID:9402028 [IDA]) /// 0006310 // DNA recombination (PMID:11532150 [NAS]) /// 0006310 // DNA recombination (GO_REF:0000043 [IEA] UniProtKB-KW:KW-0233) /// 0006281 // DNA repair (PMID:18342610 [IDA]) /// 0006259 // DNA metabolic process (GO_REF:0000002 [IEA] InterPro:IPR004593) /// 0006260 // DNA replication (GO_REF:00000…	1990391 // DNA repair complex (PMID:9242643 [IPI])	0004519 // endonuclease activity (GO_REF:0000002 [IEA] InterPro:IPR004593) /// 0000014 // single-stranded DNA endodeoxyribonuclease activity (PMID:9133662 [IDA]) /// 0016787 // hydrolase activity (GO_REF:0000002 [IEA] InterPro:IPR004843) /// 0005515 // protein binding (PMID:9133662 [IPI] UniProtKB:P13458) /// 0003677 // DNA binding (PMID:21873635 [IBA] PANTHER:PTN001251198|UniProtKB:Q9X1X0) /// 0…	Nuclease SbcCD subunit D	sbcD|yajA|JW0388|b0398	protein	taxon:83333	20181211	EcoCyc			404	5.054094523	5.278842402	3.815009928	616	5.513099948
phoB	NZ_JWZW01000001.1	32873..33562		8.629489029	2.676045581	1.42010269	2.30E-14	9.64E-14	1.09E-10	39.48379823	2.276969335	1.187114862	3.47E-06	7.91E-06	0.016483825	19.92446949	1.227872344	0.296160579	0.035423877	0.042875852	1	6.360929686	-1.087795724	-0.12140766	0.493262382	0.55088487	1	phoB	UniProtKB	P0AFJ5	phoB	acts_upstream_of_or_within	0006355 // regulation of transcription, DNA-templated (PMID:21873635 [IBA] PANTHER:PTN000724188|UniProtKB:P44918|UniProtKB:O24973|UniProtKB:P0AFJ5|UniProtKB:P0AA16|UniProtKB:P9WGM9|UniProtKB:P23890|UniProtKB:P30843|UniProtKB:P76340|UniProtKB:Q8EHJ3|UniProtKB:Q8EEF6|UniProtKB:P38684|UniProtKB:P0ACZ8|UniProtKB:P71814|UniProtKB:P0A9Q1|UniProtKB:Q9I034|UniProtKB:P0AFT5|UniProtKB:O53830|UniProtKB:Q8EE…	0005829 // cytosol (PMID:21873635 [IBA] PANTHER:PTN000724188|UniProtKB:P23836|UniProtKB:P0A9Q1|UniProtKB:P0AE88|UniProtKB:P69228) /// 0032993 // protein-DNA complex (PMID:21873635 [IBA] PANTHER:PTN000724188|UniProtKB:O24973|UniProtKB:P0A9Q1|UniProtKB:P23836|UniProtKB:Q8EHJ3|UniProtKB:Q8EE50) /// 0005737 // cytoplasm (GO_REF:0000044 [IEA] UniProtKB-SubCell:SL-0086) /// 0005737 // cytoplasm (GO_REF…	0001108 // bacterial-type RNA polymerase holo enzyme binding (PMID:8648643 [IMP]) /// 0000976 // transcription regulatory region sequence-specific DNA binding (PMID:21873635 [IBA] PANTHER:PTN000724188|UniProtKB:P0A9Q1|UniProtKB:P21866|UniProtKB:O24973|UniProtKB:P08368|UniProtKB:P69228|UniProtKB:P23836|UniProtKB:Q8EE50|UniProtKB:Q8EHJ3) /// 0000156 // phosphorelay response regulator activity (PMID…	Phosphate regulon transcriptional regulatory protein PhoB	phoB|JW0389|b0399	protein	taxon:83333	20110628	EcoCyc			933	20.3498014	21.25472605	8.810406591	1081	16.86775888
phoR	NZ_JWZW01000001.1	33620..34915		5.985527711	4.758984757	2.250653833	6.31E-31	5.28E-30	3.00E-27	46.07056674	6.700462638	2.744260711	1.25E-34	8.87E-34	5.95E-31	15.1056053	2.378073639	1.24979339	3.79E-15	8.48E-15	1.81E-11	4.432693649	1.615559254	0.692033665	1.62E-04	3.17E-04	0.770038462	phoR	UniProtKB	P08400	phoR	acts_upstream_of_or_within	0000160 // phosphorelay signal transduction system (GO_REF:0000002 [IEA] InterPro:IPR014310|InterPro:IPR021766) /// 0007165 // signal transduction (GO_REF:0000002 [IEA] InterPro:IPR003661|InterPro:IPR036097) /// 0000160 // phosphorelay signal transduction system (GO_REF:0000043 [IEA] UniProtKB-KW:KW-0902) /// 0016310 // phosphorylation (GO_REF:0000043 [IEA] UniProtKB-KW:KW-0418) /// 0006817 // ph…	0005886 // plasma membrane (GO_REF:0000044 [IEA] UniProtKB-SubCell:SL-0037) /// 0005886 // plasma membrane (PMID:21873635 [IBA] PANTHER:PTN001564735|UniProtKB:P08400) /// 0005886 // plasma membrane (PMID:8391104 [IDA]) /// 0016020 // membrane (GO_REF:0000043 [IEA] UniProtKB-KW:KW-0472) /// 0005886 // plasma membrane (GO_REF:0000043 [IEA] UniProtKB-KW:KW-0997) /// 0016020 // membrane (GO_REF:00000…	0004673 // protein histidine kinase activity (GO_REF:0000002 [IEA] InterPro:IPR014310) /// 0000155 // phosphorelay sensor kinase activity (GO_REF:0000002 [IEA] InterPro:IPR003661|InterPro:IPR014310|InterPro:IPR021766|InterPro:IPR036097) /// 0000166 // nucleotide binding (GO_REF:0000043 [IEA] UniProtKB-KW:KW-0547) /// 0016301 // kinase activity (GO_REF:0000043 [IEA] UniProtKB-KW:KW-0418) /// 00047…	Phosphate regulon sensor protein PhoR	phoR|nmpB|JW0390|b0400	protein	taxon:83333	20170907	EcoCyc			1188	13.79555132	14.40901846	11.21839553	1627	13.51647149
brnQ	NZ_JWZW01000001.1	35322..36641		10.95628744	2.51478421	1.33043461	1.13E-16	5.44E-16	5.36E-13	18.99416078	-1.187765788	-0.248250384	0.251470411	0.315033965	1	36.35234861	1.717022939	0.779909313	2.50E-08	4.31E-08	1.19E-04	15.51078091	1.727839162	0.788968929	2.84E-07	7.20E-07	1.35E-03	brnQ	UniProtKB	P0AD99	brnQ	acts_upstream_of_or_within	0015820 // leucine transport (PMID:4590465 [IMP]) /// 0015820 // leucine transport (PMID:4945181 [IMP]) /// 0015803 // branched-chain amino acid transport (GO_REF:0000002 [IEA] InterPro:IPR004685) /// 0015803 // branched-chain amino acid transport (PMID:4590465 [IMP]) /// 0006865 // amino acid transport (GO_REF:0000043 [IEA] UniProtKB-KW:KW-0029) /// 0015818 // isoleucine transport (PMID:4590465 …	0005886 // plasma membrane (GO_REF:0000044 [IEA] UniProtKB-SubCell:SL-0037) /// 0005886 // plasma membrane (PMID:374366 [IDA]) /// 0016020 // membrane (GO_REF:0000002 [IEA] InterPro:IPR004685) /// 0016020 // membrane (GO_REF:0000043 [IEA] UniProtKB-KW:KW-0472) /// 0005886 // plasma membrane (GO_REF:0000043 [IEA] UniProtKB-KW:KW-0997) /// 0005886 // plasma membrane (PMID:15919996 [IDA]) /// 000588…	0015190 // L-leucine transmembrane transporter activity (PMID:21873635 [IBA] PANTHER:PTN000778731|UniProtKB:P0AD99) /// 0005304 // L-valine transmembrane transporter activity (PMID:21873635 [IBA] PANTHER:PTN000778731|UniProtKB:P0AD99) /// 0005304 // L-valine transmembrane transporter activity (PMID:4590465 [IMP]) /// 0005304 // L-valine transmembrane transporter activity (PMID:4945181 [IMP]) /// …	Branched-chain amino acid permease BrnQ	brnQ|JW0391|b0401	protein	taxon:83333	20090731	EcoliWiki			3303	37.65843473	39.33304791	31.19053909	3786	30.88072299
proY	NZ_JWZW01000001.1	36717..38090		2.314263263	-2.597143513	-1.376925737	5.41E-09	1.65E-08	2.58E-05	24.44449797	1.017502239	0.025031969	0.904095063	0.921149803	1	28.49109401	1.317641224	0.397957597	1.04E-03	1.41E-03	1	5.175136992	-1.780919593	-0.832622381	5.57E-08	1.49E-07	2.65E-04	proY	UniProtKB	P0AAE2	proY	involved_in	0006865 // amino acid transport (GO_REF:0000002 [IEA] InterPro:IPR004840) /// 0055085 // transmembrane transport (GO_REF:0000002 [IEA] InterPro:IPR004840|InterPro:IPR004841) /// 0006865 // amino acid transport (GO_REF:0000043 [IEA] UniProtKB-KW:KW-0029) /// 0003333 // amino acid transmembrane transport (PMID:21873635 [IBA] PANTHER:PTN001718863|CGD:CAL0000192270|CGD:CAL0000180720|CGD:CAL0000198089…	0005886 // plasma membrane (PMID:17309111 [IDA]) /// 0016020 // membrane (GO_REF:0000002 [IEA] InterPro:IPR004840|InterPro:IPR004841) /// 0005886 // plasma membrane (GO_REF:0000044 [IEA] UniProtKB-SubCell:SL-0037) /// 0005886 // plasma membrane (GO_REF:0000117 [IEA] ARBA:ARBA00027801) /// 0016020 // membrane (GO_REF:0000043 [IEA] UniProtKB-KW:KW-0472) /// 0005886 // plasma membrane (GO_REF:000004…	0015171 // amino acid transmembrane transporter activity (PMID:21873635 [IBA] PANTHER:PTN001718863|CGD:CAL0000201651|SGD:S000005212|SGD:S000002453|UniProtKB:P25737|CGD:CAL0000177621|SGD:S000001839|CGD:CAL0000177766|SGD:S000005380|UniProtKB:C8V2E0|CGD:CAL0000200920|SGD:S000000273|CGD:CAL0000182050|SGD:S000005214|SGD:S000005875|CGD:CAL0000198089|SGD:S000000272|CGD:CAL0000192270|SGD:S000003423|SGD:S…	Proline-specific permease ProY	proY|yajM|JW5055|b0402	protein	taxon:83333	20230507	InterPro			2543	27.85397937	29.09260337	24.01378774	3105	24.33075877
malZ	NZ_JWZW01000001.1	38246..40063		1.979800496	1.253041927	0.325434688	0.133640132	0.174853498	1	9.579731865	1.068087992	0.095030506	0.736726768	0.778147184	1	6.573485711	-1.222407454	-0.289725245	0.043221262	0.051852454	1	5.609723084	1.632339932	0.706941528	7.94E-06	1.77E-05	0.037785183	malZ	UniProtKB	P21517	malZ	enables	0008152 // metabolic process (GO_REF:0000043 [IEA] UniProtKB-KW:KW-0326) /// 0030980 // alpha-glucan catabolic process (PMID:1918057 [IDA]) /// 0000023 // maltose metabolic process (GO_REF:0000043 [IEA] UniProtKB-KW:KW-0462) /// 0005975 // carbohydrate metabolic process (GO_REF:0000002 [IEA] InterPro:IPR004185|InterPro:IPR006047|InterPro:IPR017069)	0005737 // cytoplasm (GO_REF:0000044 [IEA] UniProtKB-SubCell:SL-0086) /// 0005737 // cytoplasm (GO_REF:0000002 [IEA] InterPro:IPR017069) /// 0005737 // cytoplasm (PMID:3512530 [IDA]) /// 0005737 // cytoplasm (GO_REF:0000043 [IEA] UniProtKB-KW:KW-0963)	0004553 // hydrolase activity, hydrolyzing O-glycosyl compounds (GO_REF:0000002 [IEA] InterPro:IPR004185) /// 0016798 // hydrolase activity, acting on glycosyl bonds (GO_REF:0000043 [IEA] UniProtKB-KW:KW-0326) /// 0042803 // protein homodimerization activity (PMID:34826700 [IDA]) /// 0004558 // alpha-1,4-glucosidase activity (PMID:1918057 [IDA]) /// 0032450 // maltose alpha-glucosidase activity (…	Maltodextrin glucosidase	malZ|JW0393|b0403	protein	taxon:83333	20230507	InterPro			758	6.274844227	6.553876984	7.157865162	1032	6.111764331
acpH	NZ_JWZW01000001.1	complement(40068..40649)		2.587372305	-1.195964638	-0.258174733	0.35587297	0.418115574	1	2.971302679	-5.429600126	-2.440845952	1.22E-04	2.48E-04	0.581575817	5.477497864	-2.654312466	-1.408338215	4.27E-15	9.53E-15	2.03E-11	3.711772446	-1.652892628	-0.72499301	6.08E-04	1.12E-03	1	acpH	UniProtKB	P21515	acpH	acts_upstream_of_or_within	0006631 // fatty acid metabolic process (GO_REF:0000043 [IEA] UniProtKB-KW:KW-0276) /// 0006633 // fatty acid biosynthetic process (GO_REF:0000104 [IEA] UniRule:UR000087112) /// 0006629 // lipid metabolic process (GO_REF:0000043 [IEA] UniProtKB-KW:KW-0443) /// 0006633 // fatty acid biosynthetic process (GO_REF:0000002 [IEA] InterPro:IPR007431|InterPro:IPR023491) /// 0006633 // fatty acid biosynth…		0008770 // [acyl-carrier-protein] phosphodiesterase activity (GO_REF:0000003 [IEA] EC:3.1.4.14) /// 0008770 // [acyl-carrier-protein] phosphodiesterase activity (GO_REF:0000116 [IEA] RHEA:20537) /// 0008770 // [acyl-carrier-protein] phosphodiesterase activity (PMID:4290442 [IDA]) /// 0008770 // [acyl-carrier-protein] phosphodiesterase activity (GO_REF:0000002 [IEA] InterPro:IPR007431|InterPro:IPR…	Acyl carrier protein phosphodiesterase	acpH|yajB|JW0394|b0404	protein	taxon:83333	20110623	EcoCyc			187	4.835554072	5.05058379	1.765858556	259	4.791346294
queA	NZ_JWZW01000001.1	40868..41938		0.438112668	-1.450780821	-0.536829578	0.109244897	0.145578238	1	92.49768948	24.33689559	4.605073245	2.15E-118	1.02E-116	1.02E-114	5.849423591	1.691003816	0.757879916	4.13E-06	6.40E-06	0.019665063	1.406913071	-1.065706173	-0.091809726	0.66722344	0.715784317	1	queA	UniProtKB	P0A7F9	queA	acts_upstream_of_or_within	0008616 // queuosine biosynthetic process (GO_REF:0000041 [IEA] UniPathway:UPA00392) /// 0002099 // tRNA wobble guanine modification (PMID:21873635 [IBA] PANTHER:PTN000767999|UniProtKB:P0A7F9) /// 0008616 // queuosine biosynthetic process (PMID:21873635 [IBA] PANTHER:PTN000767999|UniProtKB:P0A7F9) /// 0008616 // queuosine biosynthetic process (PMID:1706703 [IMP]) /// 0008616 // queuosine biosynth…	0005737 // cytoplasm (GO_REF:0000104 [IEA] UniRule:UR000001427) /// 0005737 // cytoplasm (GO_REF:0000044 [IEA] UniProtKB-SubCell:SL-0086) /// 0005829 // cytosol (PMID:18304323 [IDA]) /// 0005737 // cytoplasm (GO_REF:0000043 [IEA] UniProtKB-KW:KW-0963)	0016740 // transferase activity (GO_REF:0000104 [IEA] UniRule:UR000001427) /// 0051075 // S-adenosylmethionine:tRNA ribosyltransferase-isomerase activity (GO_REF:0000003 [IEA] EC:2.4.99.17) /// 0051075 // S-adenosylmethionine:tRNA ribosyltransferase-isomerase activity (GO_REF:0000116 [IEA] RHEA:32155) /// 0016740 // transferase activity (GO_REF:0000002 [IEA] InterPro:IPR003699|InterPro:IPR036100)…	S-adenosylmethionine:tRNA ribosyltransferase-isomerase	queA|JW0395|b0405	protein	taxon:83333	20110107	EcoCyc			388	5.452176128	5.694626089	3.663920426	536	5.388353753
yajC	NZ_JWZW01000001.1	43143..43475		11.17802265	-3.349698351	-1.744031183	6.46E-21	3.89E-20	3.07E-17	181.9516156	1.581072708	0.660903714	5.26E-04	1.01E-03	1	117.8164558	1.120626575	0.164305611	0.19236457	0.215566082	1	78.30722057	1.746348813	0.80434175	2.98E-07	7.53E-07	1.42E-03	yajC	UniProtKB	P0ADZ7	yajC	enables	0032978 // protein insertion into membrane from inner side (PMID:24550475 [IDA]) /// 0015031 // protein transport (GO_REF:0000043 [IEA] UniProtKB-KW:KW-0811) /// 0043952 // protein transport by the Sec complex (PMID:24550475 [IDA]) /// 0015031 // protein transport (GO_REF:0000043 [IEA] UniProtKB-KW:KW-0653)	0031522 // cell envelope Sec protein transport complex (PMID:27924919 [IPI]) /// 0005886 // plasma membrane (GO_REF:0000044 [IEA] UniProtKB-SubCell:SL-0037) /// 0016020 // membrane (GO_REF:0000043 [IEA] UniProtKB-KW:KW-0472) /// 0005886 // plasma membrane (GO_REF:0000043 [IEA] UniProtKB-KW:KW-0997) /// 0005886 // plasma membrane (PMID:21235483 [IDA]) /// 0005886 // plasma membrane (GO_REF:0000043…	0005515 // protein binding (PMID:18073115 [IPI] UniProtKB:P31224)	Sec translocon accessory complex subunit YajC	yajC|JW0397|b0407	protein	taxon:83333	20230513	IntAct			2581	116.6464143	121.8335025	24.37262531	3188	103.07536
secD	NZ_JWZW01000001.1	43503..45350		2.965288522	-1.447087956	-0.533152614	4.33E-03	7.29E-03	1	87.3683258	3.843980253	1.942600925	7.38E-35	5.25E-34	3.51E-31	63.98187603	3.072641429	1.619479417	4.29E-32	1.51E-31	2.04E-28	13.33344027	1.492786299	0.57800765	4.29E-05	8.87E-05	0.204032054	secD	UniProtKB	P0AG90	secD	acts_upstream_of_or_within	0006886 // intracellular protein transport (GO_REF:0000002 [IEA] InterPro:IPR005791) /// 0032978 // protein insertion into membrane from inner side (PMID:24550475 [IDA]) /// 0015031 // protein transport (PMID:21873635 [IBA] PANTHER:PTN000763987|UniProtKB:P0AG90|UniProtKB:P0AG93) /// 0015031 // protein transport (GO_REF:0000043 [IEA] UniProtKB-KW:KW-0811) /// 0043952 // protein transport by the Se…	0005886 // plasma membrane (PMID:17309111 [IDA]) /// 0031522 // cell envelope Sec protein transport complex (PMID:27924919 [IPI]) /// 0005886 // plasma membrane (GO_REF:0000044 [IEA] UniProtKB-SubCell:SL-0037) /// 0016020 // membrane (GO_REF:0000043 [IEA] UniProtKB-KW:KW-0472) /// 0005886 // plasma membrane (GO_REF:0000043 [IEA] UniProtKB-KW:KW-0997) /// 0005886 // plasma membrane (PMID:15919996 …	0005515 // protein binding (PMID:15690043 [IPI] UniProtKB:P07395) /// 0015450 // P-P-bond-hydrolysis-driven protein transmembrane transporter activity (GO_REF:0000002 [IEA] InterPro:IPR005791) /// 0005515 // protein binding (PMID:24561554 [IPI] UniProtKB:P07395)	Protein translocase subunit SecD	secD|JW0398|b0408	protein	taxon:83333	20081201	EcoliWiki			7852	63.94490496	66.7884374	74.14717316	9569	55.75006382
secF	NZ_JWZW01000001.1	45361..46332		5.889431587	-2.032376337	-1.023167572	1.64E-05	3.66E-05	0.078145975	49.48312325	-1.217611039	-0.284053343	0.18023726	0.233551716	1	52.56537361	-1.054676878	-0.076801067	0.568588659	0.596510983	1	16.88415526	-1.391289591	-0.476422742	1.92E-03	3.32E-03	1	secF	UniProtKB	P0AG93	secF	enables	0065002 // intracellular protein transmembrane transport (GO_REF:0000104 [IEA] UniRule:UR000054584) /// 0032978 // protein insertion into membrane from inner side (PMID:24550475 [IDA]) /// 0015031 // protein transport (PMID:21873635 [IBA] PANTHER:PTN000763987|UniProtKB:P0AG90|UniProtKB:P0AG93) /// 0015031 // protein transport (GO_REF:0000043 [IEA] UniProtKB-KW:KW-0811) /// 0043952 // protein tran…	0005886 // plasma membrane (PMID:17309111 [IDA]) /// 0031522 // cell envelope Sec protein transport complex (PMID:27924919 [IPI]) /// 0005886 // plasma membrane (GO_REF:0000104 [IEA] UniRule:UR000054584) /// 0005886 // plasma membrane (GO_REF:0000044 [IEA] UniProtKB-SubCell:SL-0037) /// 0016020 // membrane (GO_REF:0000043 [IEA] UniProtKB-KW:KW-0472) /// 0005886 // plasma membrane (GO_REF:0000043 …	0015450 // P-P-bond-hydrolysis-driven protein transmembrane transporter activity (GO_REF:0000002 [IEA] InterPro:IPR005665)	Protein translocase subunit SecF	secF|JW0399|b0409	protein	taxon:83333	20230507	InterPro			3635	56.2815141	58.78426723	34.32564626	3710	41.09494711
yajD	NZ_JWZW01000001.1	46462..46809		40.84712429	-2.347004552	-1.23082064	7.36E-08	2.03E-07	3.50E-04	79.97634968	-5.352932343	-2.420329418	8.76E-18	3.67E-17	4.16E-14	70.46761955	-5.641126671	-2.495983333	1.15E-44	5.30E-44	5.49E-41	89.49324784	-1.936448718	-0.953413295	1.28E-05	2.79E-05	0.060785096	yajD	UniProtKB	P0AAQ2	yajD	enables		0005829 // cytosol (PMID:15911532 [IDA]) /// 0005829 // cytosol (PMID:21873635 [IBA] PANTHER:PTN002222336|UniProtKB:P0AAQ2)	0008270 // zinc ion binding (GO_REF:0000002 [IEA] InterPro:IPR002711) /// 0003676 // nucleic acid binding (GO_REF:0000002 [IEA] InterPro:IPR002711) /// 0004519 // endonuclease activity (GO_REF:0000002 [IEA] InterPro:IPR002711) /// 0016787 // hydrolase activity (GO_REF:0000043 [IEA] UniProtKB-KW:KW-0378) /// 0004518 // nuclease activity (GO_REF:0000043 [IEA] UniProtKB-KW:KW-0540)	Putative HNH nuclease YajD	yajD|JW0400|b0410	protein	taxon:83333	20230507	InterPro			1602	69.28048032	72.36127766	15.1278364	2012	62.24858928
tsx	NZ_JWZW01000001.1	complement(46847..47731)		10.23059429	1.315213423	0.395296929	0.027581848	0.041006335	1	127.5170556	3.003238749	1.58651917	1.34E-19	5.96E-19	6.36E-16	13.79728146	-2.824319211	-1.497903155	1.70E-30	5.80E-30	8.09E-27	91.34188568	5.487959833	2.456269922	7.16E-49	1.01E-47	3.41E-45	tsx	UniProtKB	P0A927	tsx	acts_upstream_of_or_within	0015858 // nucleoside transport (PMID:2458926 [IDA]) /// 0046718 // viral entry into host cell (PMID:791677 [IMP]) /// 1901642 // nucleoside transmembrane transport (GO_REF:0000108 [IEA] GO:0005337) /// 0006811 // ion transport (GO_REF:0000043 [IEA] UniProtKB-KW:KW-0406) /// 1901642 // nucleoside transmembrane transport (GO_REF:0000108 [IEA] GO:0015471) /// 0055085 // transmembrane transport (GO_…	0009279 // cell outer membrane (GO_REF:0000002 [IEA] InterPro:IPR003055|InterPro:IPR018013|InterPro:IPR036777) /// 0046930 // pore complex (GO_REF:0000043 [IEA] UniProtKB-KW:KW-0626) /// 0016020 // membrane (GO_REF:0000043 [IEA] UniProtKB-KW:KW-0472) /// 0046930 // pore complex (PMID:15272310 [IDA]) /// 0009279 // cell outer membrane (GO_REF:0000044 [IEA] UniProtKB-SubCell:SL-0040) /// 0009279 //…	0005337 // nucleoside transmembrane transporter activity (GO_REF:0000002 [IEA] InterPro:IPR003055) /// 0015288 // porin activity (GO_REF:0000043 [IEA] UniProtKB-KW:KW-0626) /// 0015471 // nucleoside-specific channel forming porin activity (PMID:2458926 [IDA])	Nucleoside-specific channel-forming protein Tsx	tsx|nupA|JW0401|b0411	protein	taxon:83333	20110509	EcoCyc			790	13.43418865	14.03158654	7.460044166	986	11.99539146
yajI	NZ_JWZW01000001.1	complement(48029..48568)		6.61379178	1.870820138	0.903670864	2.84E-05	6.15E-05	0.135024762	12.64081689	-1.480826588	-0.566402704	0.121760383	0.164228538	1	9.384842384	-1.826701638	-0.869241013	2.42E-08	4.17E-08	1.15E-04	5.485593655	-1.346177419	-0.428868562	0.024461076	0.035603541	1	yajI	UniProtKB	P46122	yajI	located_in		0005886 // plasma membrane (GO_REF:0000044 [IEA] UniProtKB-SubCell:SL-0039) /// 0016020 // membrane (GO_REF:0000043 [IEA] UniProtKB-KW:KW-0472) /// 0005886 // plasma membrane (GO_REF:0000043 [IEA] UniProtKB-KW:KW-1003)		Uncharacterized lipoprotein YajI	yajI|JW5056|b0412	protein	taxon:83333	20230507	UniProt			310	8.639638203	9.023829743	2.927359103	372	7.417028729
nrdR	NZ_JWZW01000001.1	48719..49168		27.43171717	1.368707543	0.452814214	0.010479008	0.016546535	1	34.1176781	-3.194076528	-1.675398879	1.53E-09	4.32E-09	7.27E-06	43.53726251	-2.264148368	-1.1789685	1.91E-15	4.34E-15	9.10E-12	54.16731214	1.285624071	0.362468846	0.020411026	0.030048515	1	nrdR	UniProtKB	P0A8D0	nrdR	acts_upstream_of_or_within	0045892 // negative regulation of transcription, DNA-templated (PMID:17496099 [IMP]) /// 0045892 // negative regulation of transcription, DNA-templated (GO_REF:0000104 [IEA] UniRule:UR000087109) /// 0045892 // negative regulation of transcription, DNA-templated (GO_REF:0000002 [IEA] InterPro:IPR003796)		0005524 // ATP binding (PMID:23941567 [IDA]) /// 0000166 // nucleotide binding (GO_REF:0000043 [IEA] UniProtKB-KW:KW-0547) /// 0008270 // zinc ion binding (GO_REF:0000002 [IEA] InterPro:IPR003796) /// 0003677 // DNA binding (GO_REF:0000043 [IEA] UniProtKB-KW:KW-0238) /// 0003690 // double-stranded DNA binding (PMID:17496099 [IDA]) /// 0008270 // zinc ion binding (GO_REF:0000104 [IEA] UniRule:UR00…	Transcriptional repressor NrdR	nrdR|ybaD|JW0403|b0413	protein	taxon:83333	20070601	EcoCyc			1390	46.48682749	48.55402584	13.1259005	1540	36.84588465
ribD	NZ_JWZW01000001.1	49172..50275		4.831681323	1.173831212	0.231224975	0.195833315	0.247445071	1	13.26055503	-1.699981437	-0.765518993	3.88E-03	6.64E-03	1	14.629609	-1.442442628	-0.528513938	2.50E-05	3.72E-05	0.119236573	10.19996458	1.141825963	0.191342772	0.243079232	0.29410425	1	ribD	UniProtKB	P25539	ribD	acts_upstream_of_or_within	0009231 // riboflavin biosynthetic process (GO_REF:0000002 [IEA] InterPro:IPR002734|InterPro:IPR004794|InterPro:IPR011549) /// 0008152 // metabolic process (GO_REF:0000043 [IEA] UniProtKB-KW:KW-0511) /// 0071704 // organic substance metabolic process (GO_REF:0000117 [IEA] ARBA:ARBA00028932) /// 0009231 // riboflavin biosynthetic process (PMID:18500821 [IDA]) /// 0009231 // riboflavin biosynthetic…		0008703 // 5-amino-6-(5-phosphoribosylamino)uracil reductase activity (GO_REF:0000003 [IEA] EC:1.1.1.193) /// 0008835 // diaminohydroxyphosphoribosylaminopyrimidine deaminase activity (GO_REF:0000003 [IEA] EC:3.5.4.26) /// 0005515 // protein binding (PMID:15690043 [IPI] UniProtKB:P24182) /// 0008703 // 5-amino-6-(5-phosphoribosylamino)uracil reductase activity (GO_REF:0000002 [IEA] InterPro:IPR00…	Riboflavin biosynthesis protein RibD	ribD|ribG|ybaE|JW0404|b0414	protein	taxon:83333	20080606	EcoCyc			1045	14.24540626	14.87887776	9.868033106	1272	12.40505857
ribE_1	NZ_JWZW01000001.1	50364..50834		6.120598328	1.354003273	0.437231226	0.027949054	0.041500375	1	149.8335127	6.488682026	2.697925469	7.66E-49	8.06E-48	3.64E-45	23.03749419	1.072374007	0.100808156	0.521865583	0.550402399	1	9.857021194	1.077022996	0.107049053	0.521855157	0.578745028	1																	743	23.74080981	24.79652743	7.016218754	962	21.990492
nusB	NZ_JWZW01000001.1	50854..51273		34.66021038	3.185629039	1.671578277	5.59E-25	3.95E-24	2.66E-21	415.8852067	6.87708556	2.781797295	8.92E-56	1.12E-54	4.24E-52	100.7050294	1.819692424	0.863694618	1.01E-09	1.86E-09	4.81E-06	15.23731611	-1.546385044	-0.628899589	1.34E-04	2.64E-04	0.636982211	nusB	UniProtKB	P0A780	nusB	enables	0042254 // ribosome biogenesis (GO_REF:0000043 [IEA] UniProtKB-KW:KW-0690) /// 0006353 // DNA-templated transcription, termination (GO_REF:0000002 [IEA] InterPro:IPR011605) /// 0031564 // transcription antitermination (PMID:28452979 [IDA]) /// 0032784 // regulation of DNA-templated transcription, elongation (PMID:26132790 [NAS]) /// 0031564 // transcription antitermination (GO_REF:0000043 [IEA] U…	0005829 // cytosol (PMID:21873635 [IBA] PANTHER:PTN000118200|UniProtKB:P0A780) /// 0005829 // cytosol (PMID:15911532 [IDA]) /// 0008023 // transcription elongation factor complex (PMID:26132790 [NAS]) /// 0005829 // cytosol (PMID:18304323 [IDA])	0005515 // protein binding (PMID:15690043 [IPI] UniProtKB:P0A7R5) /// 0003723 // RNA binding (GO_REF:0000104 [IEA] UniRule:UR000037471) /// 0005515 // protein binding (PMID:1731086 [IPI] UniProtKB:P0A7R5) /// 0005515 // protein binding (PMID:16606699 [IPI] UniProtKB:P0A7R5) /// 0003723 // RNA binding (GO_REF:0000002 [IEA] InterPro:IPR006027) /// 0003723 // RNA binding (GO_REF:0000043 [IEA] UniPro…	Transcription antitermination protein NusB	nusB|groNB|ssyB|JW0406|b0416	protein	taxon:83333	20230507	InterPro			2446	87.64654166	91.54404975	23.09780763	3211	82.31363796
thiL	NZ_JWZW01000001.1	51351..52328		1.460521597	1.064072625	0.089596621	0.737569085	0.778836272	1	54.38751953	6.88635979	2.783741559	1.67E-39	1.37E-38	7.92E-36	10.79349944	1.49561389	0.580737774	2.08E-04	2.94E-04	0.989516844	2.310762204	-1.340107366	-0.42234859	0.0293766	0.042089073	1	thiL	UniProtKB	P0AGG0	thiL	acts_upstream_of_or_within	0009228 // thiamine biosynthetic process (GO_REF:0000002 [IEA] InterPro:IPR006283) /// 0009228 // thiamine biosynthetic process (GO_REF:0000043 [IEA] UniProtKB-KW:KW-0784) /// 0009229 // thiamine diphosphate biosynthetic process (GO_REF:0000104 [IEA] UniRule:UR000160002) /// 0009229 // thiamine diphosphate biosynthetic process (GO_REF:0000041 [IEA] UniPathway:UPA00060) /// 0009229 // thiamine dip…		0005524 // ATP binding (PMID:4567662 [IDA]) /// 0009030 // thiamine-phosphate kinase activity (GO_REF:0000003 [IEA] EC:2.7.4.16) /// 0009030 // thiamine-phosphate kinase activity (GO_REF:0000104 [IEA] UniRule:UR000160002) /// 0000166 // nucleotide binding (GO_REF:0000043 [IEA] UniProtKB-KW:KW-0547) /// 0016301 // kinase activity (GO_REF:0000043 [IEA] UniProtKB-KW:KW-0418) /// 0046872 // metal ion…	Thiamine-monophosphate kinase	thiL|JW0407|b0417	protein	taxon:83333	20130806	EcoCyc			705	10.84870461	11.33112997	6.657381186	914	10.06208825
pgpA	NZ_JWZW01000001.1	52306..52824		3.811697101	-1.343564821	-0.426065926	0.083776533	0.114576996	1	14.42514689	-1.732952947	-0.793232483	0.020385729	0.031428274	1	7.530429271	-3.187998113	-1.672650776	5.47E-26	1.68E-25	2.61E-22	5.854042642	-1.732771161	-0.793081137	2.44E-05	5.19E-05	0.116126605	pgpA	UniProtKB	P18200	pgpA	acts_upstream_of_or_within	0032026 // response to magnesium ion (PMID:21148555 [IDA]) /// 0006629 // lipid metabolic process (GO_REF:0000043 [IEA] UniProtKB-KW:KW-0443) /// 0006655 // phosphatidylglycerol biosynthetic process (PMID:21148555 [IDA]) /// 0046839 // phospholipid dephosphorylation (PMID:2846510 [IDA]) /// 0006629 // lipid metabolic process (GO_REF:0000002 [IEA] InterPro:IPR007686|InterPro:IPR036681) /// 0009395…	0005886 // plasma membrane (GO_REF:0000044 [IEA] UniProtKB-SubCell:SL-0037) /// 0016020 // membrane (GO_REF:0000043 [IEA] UniProtKB-KW:KW-0472) /// 0005886 // plasma membrane (GO_REF:0000043 [IEA] UniProtKB-KW:KW-0997) /// 0005886 // plasma membrane (PMID:21148555 [RCA]) /// 0005886 // plasma membrane (PMID:15919996 [IDA]) /// 0005886 // plasma membrane (PMID:6296050 [TAS]) /// 0005886 // plasma …	0008962 // phosphatidylglycerophosphatase activity (PMID:20485265 [IGI] UniProtKB:P38812) /// 0042577 // lipid phosphatase activity (PMID:21148555 [IMP]) /// 0008962 // phosphatidylglycerophosphatase activity (PMID:2846510 [IDA]) /// 0008962 // phosphatidylglycerophosphatase activity (GO_REF:0000003 [IEA] EC:3.1.3.27) /// 0008962 // phosphatidylglycerophosphatase activity (PMID:6296050 [IMP]) ///…	Phosphatidylglycerophosphatase A	pgpA|yajN|JW0408|b0418	protein	taxon:83333	20110105	EcoCyc			271	7.858317202	8.207764588	2.559078442	321	6.659144757
yajO	NZ_JWZW01000001.1	complement(52878..53852)		11.79072235	-1.738798335	-0.798090619	2.21E-06	5.38E-06	0.010510986	25.13365661	-4.427976786	-2.146647659	6.17E-20	2.79E-19	2.93E-16	10.98253193	-16.48869779	-4.04340556	5.83E-169	1.16E-167	2.78E-165	24.12819154	-1.769699467	-0.82350438	3.48E-07	8.74E-07	1.66E-03	yajO	UniProtKB	P77735	yajO	acts_upstream_of_or_within	0006772 // thiamine metabolic process (PMID:15292217 [EXP])	0005829 // cytosol (PMID:15911532 [IDA]) /// 0005829 // cytosol (PMID:21873635 [IBA] PANTHER:PTN000199613|UniProtKB:P76187|UniProtKB:P77735)	0016491 // oxidoreductase activity (GO_REF:0000043 [IEA] UniProtKB-KW:KW-0560) /// 0016491 // oxidoreductase activity (GO_REF:0000002 [IEA] InterPro:IPR020471)	1-deoxyxylulose-5-phosphate synthase YajO	yajO|JW0409|b0419	protein	taxon:83333	20090626	EcoliWiki			375	5.788343213	6.045742012	3.541160206	529	5.841600294
dxs	NZ_JWZW01000001.1	complement(53907..55769)		3.875747836	3.040076152	1.604107463	9.29E-18	4.71E-17	4.42E-14	41.56536925	6.118150567	2.613095612	6.12E-42	5.43E-41	2.91E-38	20.38562208	3.24351749	1.697559218	4.77E-39	1.94E-38	2.27E-35	4.095775476	1.543824575	0.626508828	4.12E-04	7.70E-04	1	dxs	UniProtKB	P77488	dxs	acts_upstream_of_or_within	0009228 // thiamine biosynthetic process (GO_REF:0000043 [IEA] UniProtKB-KW:KW-0784) /// 0009228 // thiamine biosynthetic process (PMID:15292217 [IMP]) /// 0006744 // ubiquinone biosynthetic process (PMID:9482846 [IDA]) /// 0008299 // isoprenoid biosynthetic process (PMID:11115399 [IMP]) /// 0008299 // isoprenoid biosynthetic process (GO_REF:0000043 [IEA] UniProtKB-KW:KW-0414) /// 0009228 // thia…	0005829 // cytosol (PMID:21873635 [IBA] PANTHER:PTN000179250|UniProtKB:P77488) /// 0005829 // cytosol (PMID:17272300 [IDA])	0008661 // 1-deoxy-D-xylulose-5-phosphate synthase activity (PMID:21873635 [IBA] PANTHER:PTN000179250|UniProtKB:P9WNS3|UniProtKB:P77488) /// 0008661 // 1-deoxy-D-xylulose-5-phosphate synthase activity (GO_REF:0000002 [IEA] InterPro:IPR005477) /// 0030976 // thiamine pyrophosphate binding (PMID:17135236 [IDA]) /// 0008661 // 1-deoxy-D-xylulose-5-phosphate synthase activity (PMID:9482846 [IDA]) ///…	1-deoxy-D-xylulose-5-phosphate synthase	dxs|yajP|JW0410|b0420	protein	taxon:83333	20070426	EcoCyc			2430	19.6300335	20.50295117	22.94671813	3092	17.86929471
ispA	NZ_JWZW01000001.1	complement(55794..56693)		12.22602225	3.186491273	1.67196871	5.87E-16	2.71E-15	2.79E-12	103.3712431	5.147951578	2.363998484	1.03E-36	7.92E-36	4.89E-33	44.62139379	2.408445903	1.26810252	7.34E-21	1.97E-20	3.50E-17	8.822938421	1.11378599	0.155472051	0.367359809	0.424617637	1	ispA	UniProtKB	P22939	ispA	acts_upstream_of_or_within	0008299 // isoprenoid biosynthetic process (GO_REF:0000002 [IEA] InterPro:IPR000092) /// 0008299 // isoprenoid biosynthetic process (GO_REF:0000043 [IEA] UniProtKB-KW:KW-0414) /// 0045337 // farnesyl diphosphate biosynthetic process (PMID:2676985 [IMP]) /// 0033384 // geranyl diphosphate biosynthetic process (PMID:15809342 [IMP])	0005829 // cytosol (PMID:15911532 [IDA]) /// 0005737 // cytoplasm (GO_REF:0000044 [IEA] UniProtKB-SubCell:SL-0086) /// 0005737 // cytoplasm (GO_REF:0000043 [IEA] UniProtKB-KW:KW-0963)	0004659 // prenyltransferase activity (PMID:21873635 [IBA] PANTHER:PTN000243243|UniProtKB:P22939|TAIR:locus:2115450|TAIR:locus:2048993|TAIR:locus:2121149|TAIR:locus:2093832|TAIR:locus:2046258|TAIR:locus:2079028|UniProtKB:Q9LUD9|TAIR:locus:2010182|TAIR:locus:2089626|UniProtKB:Q9WY08) /// 0005515 // protein binding (PMID:24561554 [IPI] UniProtKB:P77609) /// 0004337 // geranyltranstransferase activi…	Farnesyl diphosphate synthase	ispA|JW0411|b0421	protein	taxon:83333	20080117	EcoCyc			2438	40.7679444	42.58083274	23.02226288	3224	38.56854939
xseB	NZ_JWZW01000001.1	complement(56693..56935)		4.874086893	-3.717959268	-1.894510965	2.52E-12	9.33E-12	1.20E-08	127.1391095	2.618687135	1.388843706	8.86E-10	2.55E-09	4.21E-06	36.51905798	-1.238863522	-0.309017263	0.039067824	0.047083004	1	13.62836488	-1.416455751	-0.502285533	9.49E-03	0.014744103	1	xseB	UniProtKB	P0A8G9	xseB	enables	0006298 // mismatch repair (PMID:10986118 [IDA]) /// 0006308 // DNA catabolic process (GO_REF:0000104 [IEA] UniRule:UR000001291) /// 0006308 // DNA catabolic process (GO_REF:0000002 [IEA] InterPro:IPR003761|InterPro:IPR037004)	0009318 // exodeoxyribonuclease VII complex (PMID:6284744 [IPI]) /// 0005829 // cytosol (PMID:21873635 [IBA] PANTHER:PTN002148936|UniProtKB:P0A8G9) /// 0005737 // cytoplasm (GO_REF:0000104 [IEA] UniRule:UR000001291) /// 0005737 // cytoplasm (GO_REF:0000044 [IEA] UniProtKB-SubCell:SL-0086) /// 0005829 // cytosol (PMID:18304323 [IDA]) /// 0005737 // cytoplasm (GO_REF:0000043 [IEA] UniProtKB-KW:KW-0…	0008855 // exodeoxyribonuclease VII activity (PMID:21873635 [IBA] PANTHER:PTN002148936|UniProtKB:P0A8G9) /// 0008855 // exodeoxyribonuclease VII activity (GO_REF:0000003 [IEA] EC:3.1.11.6) /// 0005515 // protein binding (PMID:24561554 [IPI] UniProtKB:P64503) /// 0008855 // exodeoxyribonuclease VII activity (PMID:6350262 [IMP]) /// 0004527 // exonuclease activity (GO_REF:0000043 [IEA] UniProtKB-KW…	Exodeoxyribonuclease 7 small subunit	xseB|yajE|JW0412|b0422	protein	taxon:83333	20230507	UniProt			528	32.7005661	34.15471043	4.985953569	752	33.31902989
thiI	NZ_JWZW01000001.1	57141..58589		1.023437351	-2.521804031	-1.334456169	3.12E-07	8.20E-07	1.48E-03	49.05122136	4.499591011	2.169793874	1.10E-23	5.65E-23	5.25E-20	13.4658978	1.352281497	0.435395501	9.09E-03	0.011543901	1	1.502308883	-2.813361431	-1.492294907	9.10E-12	3.17E-11	4.33E-08	thiI	UniProtKB	P77718	thiI	enables	0009228 // thiamine biosynthetic process (GO_REF:0000043 [IEA] UniProtKB-KW:KW-0784) /// 0034227 // tRNA thio-modification (GO_REF:0000104 [IEA] UniRule:UR000075655) /// 0002937 // tRNA 4-thiouridine biosynthesis (PMID:21873635 [IBA] PANTHER:PTN001804941|UniProtKB:P77718) /// 0009229 // thiamine diphosphate biosynthetic process (GO_REF:0000041 [IEA] UniPathway:UPA00060) /// 0052837 // thiazole bi…	1990221 // L-cysteine desulfurase complex (PMID:10753862 [IPI]) /// 0005829 // cytosol (PMID:21873635 [IBA] PANTHER:PTN001804941|UniProtKB:P77718) /// 0005737 // cytoplasm (GO_REF:0000104 [IEA] UniRule:UR000075655) /// 0005737 // cytoplasm (GO_REF:0000044 [IEA] UniProtKB-SubCell:SL-0086) /// 0005829 // cytosol (PMID:18304323 [IDA]) /// 1990228 // sulfurtransferase complex (PMID:10753862 [IPI]) //…	0005515 // protein binding (PMID:20404999 [IPI] UniProtKB:P0A6B7) /// 0003723 // RNA binding (GO_REF:0000002 [IEA] InterPro:IPR004114) /// 0016783 // sulfurtransferase activity (GO_REF:0000002 [IEA] InterPro:IPR003720) /// 0000166 // nucleotide binding (GO_REF:0000043 [IEA] UniProtKB-KW:KW-0547) /// 0003723 // RNA binding (GO_REF:0000043 [IEA] UniProtKB-KW:KW-0694) /// 0004810 // tRNA adenylyltra…	tRNA sulfurtransferase	thiI|yajK|JW0413|b0423	protein	taxon:83333	20230507	UniProt			1219	12.6608523	13.2238611	11.51113144	1605	11.92579755
yajL	NZ_JWZW01000001.1	complement(58643..59233)		3.818936852	-3.180205569	-1.669120025	6.27E-14	2.56E-13	2.98E-10	13.89588692	-2.798973213	-1.48489768	2.29E-06	5.29E-06	0.010881513	8.339105332	-4.237157454	-2.083096741	2.58E-48	1.26E-47	1.23E-44	4.651750393	-3.183043025	-1.670406658	3.60E-14	1.46E-13	1.71E-10	yajL	UniProtKB	Q46948	yajL	NOT|involved_in	0042026 // protein refolding (PMID:20124404 [IMP]) /// 0042026 // protein refolding (PMID:20124404 [IDA]) /// 0030091 // protein repair (PMID:26774339 [IDA]) /// 0034599 // cellular response to oxidative stress (PMID:20124404 [IMP]) /// 0042254 // ribosome biogenesis (PMID:20889753 [IMP]) /// 0009408 // response to heat (PMID:24580753 [IMP]) /// 0009228 // thiamine biosynthetic process (PMID:9592…	0005829 // cytosol (PMID:15911532 [IDA]) /// 0005737 // cytoplasm (PMID:21873635 [IBA] PANTHER:PTN005163920|SGD:S000006201|UniProtKB:Q584T6|FB:FBgn0039802|UniProtKB:Q46948|PomBase:SPAC5H10.02c|UniProtKB:C6KTB1|WB:WBGene00015184|TAIR:locus:2086295|RGD:621808|TAIR:locus:2124246|PomBase:SPAC22E12.03c|UniProtKB:P31658|SGD:S000002941|MGI:MGI:2135637|TAIR:locus:2009650|PomBase:SPCC757.03c|UniProtKB:Q99…	0036524 // protein deglycase activity (PMID:26774339 [IDA]) /// 0042803 // protein homodimerization activity (PMID:22157000 [IDA]) /// 0016787 // hydrolase activity (GO_REF:0000043 [IEA] UniProtKB-KW:KW-0378)	Protein/nucleic acid deglycase 3	yajL|thiJ|JW5057|b0424	protein	taxon:83333	20101130	UniProt			306	7.792226498	8.138734931	2.889586728	423	7.706082739
panE	NZ_JWZW01000001.1	complement(59196..60107)		16.55080156	1.905404355	0.930097191	7.21E-08	1.99E-07	3.43E-04	14.7520499	-3.144647379	-1.652898251	2.31E-10	6.87E-10	1.10E-06	11.08573742	-3.868807814	-1.951889064	3.97E-60	2.36E-59	1.89E-56	7.962170064	-2.301893263	-1.202820938	2.44E-17	1.19E-16	1.16E-13	panE	UniProtKB	P0A9J4	panE	acts_upstream_of_or_within	0015940 // pantothenate biosynthetic process (GO_REF:0000002 [IEA] InterPro:IPR003710) /// 0071704 // organic substance metabolic process (GO_REF:0000117 [IEA] ARBA:ARBA00028932) /// 0015940 // pantothenate biosynthetic process (PMID:10553653 [IMP]) /// 0015940 // pantothenate biosynthetic process (GO_REF:0000041 [IEA] UniPathway:UPA00028) /// 0015940 // pantothenate biosynthetic process (GO_REF:…	0005737 // cytoplasm (PMID:21873635 [IBA] PANTHER:PTN002464833|SGD:S000002605) /// 0005737 // cytoplasm (GO_REF:0000044 [IEA] UniProtKB-SubCell:SL-0086) /// 0005737 // cytoplasm (GO_REF:0000043 [IEA] UniProtKB-KW:KW-0963)	0008677 // 2-dehydropantoate 2-reductase activity (PMID:10736170 [IDA]) /// 0016616 // oxidoreductase activity, acting on the CH-OH group of donors, NAD or NADP as acceptor (GO_REF:0000117 [IEA] ARBA:ARBA00028442) /// 0008677 // 2-dehydropantoate 2-reductase activity (GO_REF:0000002 [IEA] InterPro:IPR003710) /// 0008677 // 2-dehydropantoate 2-reductase activity (GO_REF:0000116 [IEA] RHEA:16233) /…	2-dehydropantoate 2-reductase	panE|apbA|JW0415|b0425	protein	taxon:83333	20080324	EcoCyc			641	10.57768947	11.0480632	6.053023178	778	9.184711934
yajQ	NZ_JWZW01000001.1	60275..60766		15.82399788	-1.884588625	-0.914249641	6.63E-08	1.84E-07	3.15E-04	44.01369051	-3.643891107	-1.865479847	2.29E-14	8.29E-14	1.09E-10	88.50109361	-1.659209685	-0.730496221	5.38E-07	8.71E-07	2.56E-03	31.0255984	-2.011734089	-1.008439623	2.43E-11	8.23E-11	1.16E-07	yajQ	UniProtKB	P0A8E7	yajQ	acts_upstream_of_or_within	0042542 // response to hydrogen peroxide (PMID:34072091 [IMP]) /// 0006974 // cellular response to DNA damage stimulus (PMID:23308060 [IMP])	0005829 // cytosol (PMID:15911532 [IDA]) /// 0005829 // cytosol (PMID:21873635 [IBA] PANTHER:PTN000767160|UniProtKB:P0A8E7) /// 0005829 // cytosol (PMID:18304323 [IDA])	0005515 // protein binding (PMID:15690043 [IPI] UniProtKB:P0A988) /// 0005525 // GTP binding (PMID:12381839 [IDA]) /// 0000166 // nucleotide binding (GO_REF:0000043 [IEA] UniProtKB-KW:KW-0547) /// 0005515 // protein binding (PMID:15690043 [IPI] UniProtKB:P0A9I5) /// 0000166 // nucleotide binding (PMID:21873635 [IBA] PANTHER:PTN000767160|UniProtKB:P0A8E7) /// 0000049 // tRNA binding (PMID:12381839…	UPF0234 protein YajQ	yajQ|JW5058|b0426	protein	taxon:83333	20130114	EcoCyc			2858	87.42280639	91.31036532	26.98836231	3306	72.34666693
yajR	NZ_JWZW01000001.1	complement(60894..62258)		1.526758115	-1.172921332	-0.230106255	0.254552338	0.312748881	1	9.552455862	-1.035141268	-0.049827668	0.854983343	0.8795965	1	17.86611753	1.903224688	0.928445891	1.79E-12	3.64E-12	8.52E-09	4.158100759	1.034922934	0.049523341	0.783411965	0.819921822	1	yajR	UniProtKB	P77726	yajR	acts_upstream_of_or_within	0055085 // transmembrane transport (PMID:23950222 [ISM]) /// 0006810 // transport (PMID:21873635 [IBA] PANTHER:PTN000605701|UniProtKB:Q2V4F9|UniProtKB:Q93ZQ5|TAIR:locus:2137075) /// 0055085 // transmembrane transport (GO_REF:0000002 [IEA] InterPro:IPR011701)	0005886 // plasma membrane (GO_REF:0000044 [IEA] UniProtKB-SubCell:SL-0037) /// 0016020 // membrane (GO_REF:0000043 [IEA] UniProtKB-KW:KW-0472) /// 0005886 // plasma membrane (PMID:15919996 [ISM]) /// 0016020 // membrane (PMID:21873635 [IBA] PANTHER:PTN000605701|UniProtKB:P77726|UniProtKB:Q2V4F9|TAIR:locus:2137075|UniProtKB:Q93ZQ5) /// 0005886 // plasma membrane (PMID:23950222 [IDA]) /// 0005886 …	0022857 // transmembrane transporter activity (GO_REF:0000002 [IEA] InterPro:IPR011701|InterPro:IPR020846)	Inner membrane transport protein YajR	yajR|JW5059|b0427	protein	taxon:83333	20180502	EcoCyc			1520	16.75863178	17.50386259	14.3535027	2020	15.93307129
cyoE	NZ_JWZW01000001.1	complement(62407..63297)		72.10517105	-8.692019453	-3.119691403	2.76E-67	6.36E-66	1.31E-63	72.10517105	-24.73393979	-4.628420155	3.08E-96	9.26E-95	1.46E-92	72.10517105	-23.10987214	-4.530437373	1.63E-243	6.65E-242	7.77E-240	77.63066506	-3.748516244	-1.906319654	1.01E-21	6.06E-21	4.80E-18	cyoE	UniProtKB	P0AEA5	cyoE	acts_upstream_of_or_within	0006783 // heme biosynthetic process (GO_REF:0000002 [IEA] InterPro:IPR006369) /// 0048034 // heme O biosynthetic process (GO_REF:0000104 [IEA] UniRule:UR000079077) /// 0048034 // heme O biosynthetic process (PMID:21873635 [IBA] PANTHER:PTN002535495|UniProtKB:P0AEA5) /// 0006783 // heme biosynthetic process (GO_REF:0000043 [IEA] UniProtKB-KW:KW-0350) /// 0048034 // heme O biosynthetic process (GO…	0016020 // membrane (GO_REF:0000002 [IEA] InterPro:IPR000537|InterPro:IPR006369) /// 0005886 // plasma membrane (GO_REF:0000044 [IEA] UniProtKB-SubCell:SL-0037) /// 0005886 // plasma membrane (GO_REF:0000104 [IEA] UniRule:UR000079077) /// 0005886 // plasma membrane (PMID:8253713 [IDA]) /// 0005886 // plasma membrane (PMID:21873635 [IBA] PANTHER:PTN002535495|UniProtKB:P0AEA5) /// 0016020 // membra…	0008495 // protoheme IX farnesyltransferase activity (GO_REF:0000002 [IEA] InterPro:IPR006369) /// 0008495 // protoheme IX farnesyltransferase activity (PMID:21873635 [IBA] PANTHER:PTN000114243|UniProtKB:P0AEA5) /// 0016765 // transferase activity, transferring alkyl or aryl (other than methyl) groups (GO_REF:0000002 [IEA] InterPro:IPR000537) /// 0008495 // protoheme IX farnesyltransferase activi…	Protoheme IX farnesyltransferase	cyoE|JW0418|b0428	protein	taxon:83333	20100621	EcoliWiki			1889	31.90669905	33.32554132	17.83800434	2123	25.65388073
cyoD	NZ_JWZW01000001.1	complement(63309..63638)		72.83116713	-4.238436193	-2.083532068	5.60E-34	5.22E-33	2.66E-30	72.83116713	-15.01295716	-3.908136273	7.56E-51	8.40E-50	3.59E-47	72.83116713	-47.99404246	-5.584783429	0	0	0	92.7984393	-3.011120826	-1.5903006	9.78E-22	5.88E-21	4.66E-18	cyoD	UniProtKB	P0ABJ6	cyoD	acts_upstream_of_or_within	0019646 // aerobic electron transport chain (PMID:11017202 [IDA]) /// 0015990 // electron transport coupled proton transport (PMID:2544445 [IDA]) /// 0015990 // electron transport coupled proton transport (PMID:11017202 [IDA]) /// 0015990 // electron transport coupled proton transport (GO_REF:0000002 [IEA] InterPro:IPR014210) /// 0015990 // electron transport coupled proton transport (PMID:218736…	0005886 // plasma membrane (PMID:17309111 [IDA]) /// 0009319 // cytochrome o ubiquinol oxidase complex (PMID:21873635 [IBA] PANTHER:PTN002198273|UniProtKB:P0ABJ6) /// 0005886 // plasma membrane (GO_REF:0000043 [IEA] UniProtKB-KW:KW-0997) /// 0005886 // plasma membrane (PMID:11017202 [IDA]) /// 0016020 // membrane (GO_REF:0000002 [IEA] InterPro:IPR005171|InterPro:IPR014210) /// 0005886 // plasma m…	0005515 // protein binding (PMID:11017202 [IDA]) /// 0009486 // cytochrome bo3 ubiquinol oxidase activity (GO_REF:0000002 [IEA] InterPro:IPR014210) /// 0015078 // hydrogen ion transmembrane transporter activity (PMID:1850294 [IDA]) /// 0015078 // hydrogen ion transmembrane transporter activity (PMID:2544445 [IDA]) /// 0015078 // hydrogen ion transmembrane transporter activity (PMID:21873635 [IBA]…	Cytochrome bo(3) ubiquinol oxidase subunit 4	cyoD|JW0419|b0429	protein	taxon:83333	20140817	EcoCyc			296	13.49911799	14.09940319	2.795155789	390	12.72422817
cyoC	NZ_JWZW01000001.1	complement(63638..64252)		26.28074514	-2.827114417	-1.499330272	1.03E-18	5.55E-18	4.89E-15	115.1734316	-2.239422237	-1.16312657	3.84E-10	1.13E-09	1.82E-06	26.28074514	-16.40277333	-4.035867857	3.80E-207	1.13E-205	1.81E-203	57.78720449	-1.770880338	-0.82446673	4.52E-08	1.22E-07	2.15E-04	cyoC	UniProtKB	P0ABJ3	cyoC	acts_upstream_of_or_within	0022904 // respiratory electron transport chain (GO_REF:0000002 [IEA] InterPro:IPR013833) /// 0019646 // aerobic electron transport chain (PMID:11017202 [IDA]) /// 0015990 // electron transport coupled proton transport (PMID:2544445 [IDA]) /// 0015990 // electron transport coupled proton transport (PMID:11017202 [IDA]) /// 0019646 // aerobic electron transport chain (GO_REF:0000002 [IEA] InterPro…	0005886 // plasma membrane (PMID:17309111 [IDA]) /// 0005886 // plasma membrane (GO_REF:0000044 [IEA] UniProtKB-SubCell:SL-0037) /// 0016020 // membrane (GO_REF:0000002 [IEA] InterPro:IPR000298|InterPro:IPR013833|InterPro:IPR024791|InterPro:IPR035973) /// 0016020 // membrane (GO_REF:0000043 [IEA] UniProtKB-KW:KW-0472) /// 0009319 // cytochrome o ubiquinol oxidase complex (PMID:11017202 [IDA]) ///…	0005515 // protein binding (PMID:11017202 [IDA]) /// 0009055 // electron carrier activity (GO_REF:0000002 [IEA] InterPro:IPR024791|InterPro:IPR035973) /// 0015078 // hydrogen ion transmembrane transporter activity (PMID:1850294 [IDA]) /// 0015078 // hydrogen ion transmembrane transporter activity (PMID:2544445 [IDA]) /// 0009486 // cytochrome bo3 ubiquinol oxidase activity (GO_REF:0000002 [IEA] I…	Cytochrome bo(3) ubiquinol oxidase subunit 3	cyoC|JW0420|b0430	protein	taxon:83333	20140817	EcoCyc			515	12.60258791	13.16300578	4.863193349	737	12.90247877
cyoB	NZ_JWZW01000001.1	complement(64242..66233)		38.46072962	-7.420897825	-2.891593743	7.41E-60	1.44E-58	3.53E-56	89.7145558	-4.260660096	-2.091076962	1.09E-40	9.27E-40	5.16E-37	38.46072962	-17.77317543	-4.151629557	1.49E-187	3.65E-186	7.07E-184	70.64166858	-2.098643095	-1.069456836	5.86E-09	1.67E-08	2.79E-05	cyoB	UniProtKB	P0ABI8	cyoB	acts_upstream_of_or_within	0015990 // electron transport coupled proton transport (PMID:2544445 [IDA]) /// 0015990 // electron transport coupled proton transport (PMID:11017202 [IDA]) /// 0009060 // aerobic respiration (PMID:21873635 [IBA] PANTHER:PTN000046094|UniProtKB:P0ABI8|SGD:S000007260|PomBase:SPMIT.01|FB:FBgn0013674) /// 0009060 // aerobic respiration (GO_REF:0000002 [IEA] InterPro:IPR000883) /// 1902600 // hydrogen…	0005886 // plasma membrane (PMID:17309111 [IDA]) /// 0005886 // plasma membrane (PMID:2162836 [IDA]) /// 0005886 // plasma membrane (GO_REF:0000043 [IEA] UniProtKB-KW:KW-0997) /// 0005886 // plasma membrane (PMID:11017202 [IDA]) /// 0016020 // membrane (GO_REF:0000002 [IEA] InterPro:IPR000883) /// 0005886 // plasma membrane (PMID:2854403 [ISM]) /// 0005886 // plasma membrane (GO_REF:0000044 [IEA]…	0005507 // copper ion binding (PMID:6365921 [IDA]) /// 0020037 // heme binding (GO_REF:0000002 [IEA] InterPro:IPR000883) /// 0020037 // heme binding (PMID:1309808 [IMP]) /// 0009486 // cytochrome bo3 ubiquinol oxidase activity (GO_REF:0000003 [IEA] EC:7.1.1.3) /// 0046872 // metal ion binding (GO_REF:0000043 [IEA] UniProtKB-KW:KW-0479) /// 0009055 // electron carrier activity (PMID:7045115 [IDA])…	Cytochrome bo(3) ubiquinol oxidase subunit 1	cyoB|JW0421|b0431	protein	taxon:83333	20140817	EcoCyc			2626	19.83960448	20.72184145	24.79756453	3093	16.71750136
cyoA	NZ_JWZW01000001.1	complement(66255..67202)		52.58570373	-10.74321343	-3.425353681	3.70E-70	9.17E-69	1.76E-66	174.0919875	-3.034509388	-1.601463284	1.13E-15	4.34E-15	5.37E-12	58.75017894	-8.183713805	-3.032755693	6.22E-97	6.00E-96	2.96E-93	132.7682758	-1.538133649	-0.621180865	6.46E-04	1.18E-03	1	cyoA	UniProtKB	P0ABJ1	cyoA	acts_upstream_of_or_within	0019646 // aerobic electron transport chain (PMID:11017202 [IDA]) /// 0015990 // electron transport coupled proton transport (PMID:2544445 [IDA]) /// 0015990 // electron transport coupled proton transport (PMID:11017202 [IDA]) /// 0022900 // electron transport chain (GO_REF:0000002 [IEA] InterPro:IPR010514|InterPro:IPR011759) /// 0042773 // ATP synthesis coupled electron transport (PMID:21873635 …	0005886 // plasma membrane (PMID:17309111 [IDA]) /// 0005886 // plasma membrane (PMID:2162836 [IDA]) /// 0005886 // plasma membrane (GO_REF:0000043 [IEA] UniProtKB-KW:KW-0997) /// 0016020 // membrane (GO_REF:0000002 [IEA] InterPro:IPR002429|InterPro:IPR006333|InterPro:IPR010514|InterPro:IPR011759) /// 0005886 // plasma membrane (PMID:2854403 [ISM]) /// 0005886 // plasma membrane (GO_REF:0000044 […	0015078 // hydrogen ion transmembrane transporter activity (PMID:1850294 [IDA]) /// 0015078 // hydrogen ion transmembrane transporter activity (PMID:2544445 [IDA]) /// 0015453 // oxidoreduction-driven active transmembrane transporter activity (PMID:1850294 [IDA]) /// 0009055 // electron carrier activity (PMID:7045115 [IDA]) /// 0016682 // oxidoreductase activity, acting on diphenols and related s…	Cytochrome bo(3) ubiquinol oxidase subunit 2	cyoA|JW0422|b0432	protein	taxon:83333	20140818	EcoCyc			3646	57.88098979	60.45486917	34.42952029	4021	45.66742423
ampG	NZ_JWZW01000001.1	complement(67661..69136)		0.377583983	-3.849724263	-1.944755116	2.84E-08	8.14E-08	1.35E-04	16.56067144	4.249662871	2.087348396	1.88E-15	7.15E-15	8.94E-12	3.179378439	-1.105882135	-0.145197632	0.362523801	0.391269458	1	0.687926237	-2.203496714	-1.139794745	5.43E-08	1.46E-07	2.59E-04	ampG	UniProtKB	P0AE16	ampG	enables	0055085 // transmembrane transport (GO_REF:0000002 [IEA] InterPro:IPR011701) /// 0071555 // cell wall organization (GO_REF:0000043 [IEA] UniProtKB-KW:KW-0961)	0005886 // plasma membrane (GO_REF:0000044 [IEA] UniProtKB-SubCell:SL-0037) /// 0016020 // membrane (GO_REF:0000002 [IEA] InterPro:IPR004752) /// 0016020 // membrane (GO_REF:0000043 [IEA] UniProtKB-KW:KW-0472) /// 0005886 // plasma membrane (GO_REF:0000043 [IEA] UniProtKB-KW:KW-0997) /// 0005886 // plasma membrane (PMID:15919996 [IDA]) /// 0005886 // plasma membrane (GO_REF:0000043 [IEA] UniProtK…	0022857 // transmembrane transporter activity (GO_REF:0000002 [IEA] InterPro:IPR011701|InterPro:IPR020846) /// 0015293 // symporter activity (GO_REF:0000043 [IEA] UniProtKB-KW:KW-0769)	Anhydromuropeptide permease	ampG|JW0423|b0433	protein	taxon:83333	20230507	UniProt			286	2.9161328	3.04580878	2.70072485	356	2.596835393
yajG	NZ_JWZW01000001.1	complement(69180..69758)		0.964392504	1.063510792	0.088834673	0.797069709	0.831329722	1	102.9224274	19.21946916	4.264496585	3.49E-74	6.56E-73	1.66E-70	15.62160521	3.137143823	1.649451671	4.93E-23	1.40E-22	2.35E-19	5.188359915	2.397871564	1.261754387	3.01E-07	7.59E-07	1.43E-03	yajG	UniProtKB	P0ADA5	yajG	located_in		0005886 // plasma membrane (GO_REF:0000044 [IEA] UniProtKB-SubCell:SL-0039) /// 0016020 // membrane (GO_REF:0000043 [IEA] UniProtKB-KW:KW-0472) /// 0005886 // plasma membrane (GO_REF:0000043 [IEA] UniProtKB-KW:KW-1003)		Uncharacterized lipoprotein YajG	yajG|JW0424|b0434	protein	taxon:83333	20230507	UniProt			550	14.29590811	14.93162535	5.193701635	716	13.31420501
bolA	NZ_JWZW01000001.1	70063..70380		127.2244968	-4.786822901	-2.259068432	1.23E-27	9.40E-27	5.86E-24	165.5232204	-7.778578289	-2.959506494	2.29E-56	2.92E-55	1.09E-52	127.2244968	-14.31343777	-3.839298312	1.82E-187	4.45E-186	8.69E-184	346.3946966	-1.488071152	-0.573443511	8.55E-04	1.54E-03	1	bolA	UniProtKB	P0ABE2	bolA	acts_upstream_of_or_within	0006351 // transcription, DNA-templated (PMID:12354237 [IEP]) /// 0016226 // iron-sulfur cluster assembly (PMID:27951647 [NAS]) /// 0006351 // transcription, DNA-templated (PMID:2684651 [IEP]) /// 0006351 // transcription, DNA-templated (PMID:21873635 [IBA] PANTHER:PTN008705733|UniProtKB:P0ABE2) /// 0006351 // transcription, DNA-templated (PMID:2684651 [ISS]) /// 0045454 // cell redox homeostasis…	0005829 // cytosol (PMID:21873635 [IBA] PANTHER:PTN008705733|UniProtKB:P0ABE2) /// 0005829 // cytosol (PMID:18304323 [IDA]) /// 1990229 // iron-sulfur cluster assembly complex (PMID:27951647 [IPI])	0005515 // protein binding (PMID:24561554 [IPI] UniProtKB:P33361) /// 0005515 // protein binding (PMID:27951647 [IPI] UniProtKB:P0AC69) /// 0005515 // protein binding (PMID:15690043 [IPI] UniProtKB:P33361) /// 0003677 // DNA binding (GO_REF:0000043 [IEA] UniProtKB-KW:KW-0238) /// 0005515 // protein binding (PMID:15690043 [IPI] UniProtKB:P0AC69)	DNA-binding transcriptional regulator BolA	bolA|JW5060|b0435	protein	taxon:83333	20061108	EcoCyc			1686	79.79176512	83.33998328	15.92105628	2455	83.11992786
tig	NZ_JWZW01000001.1	70724..72013		4.461568575	-6.389438261	-2.6756891	5.15E-43	6.46E-42	2.45E-39	214.2303961	4.712808267	2.236586989	1.53E-47	1.56E-46	7.26E-44	116.320179	2.782406626	1.476333273	3.59E-22	9.93E-22	1.71E-18	5.081005179	-3.507168675	-1.810306818	1.15E-26	8.53E-26	5.47E-23	tig	UniProtKB	P0A850	tig	acts_upstream_of_or_within	0015031 // protein transport (GO_REF:0000002 [IEA] InterPro:IPR005215|InterPro:IPR008880|InterPro:IPR008881|InterPro:IPR036611|InterPro:IPR037041) /// 1990169 // stress response to copper ion (PMID:35289645 [IMP]) /// 0061077 // chaperone-mediated protein folding (PMID:24812405 [IDA]) /// 0051083 // 'de novo' cotranslational protein folding (PMID:21873635 [IBA] PANTHER:PTN001254607|UniProtKB:P0A8…	0016020 // membrane (PMID:16858726 [HDA]) /// 0005829 // cytosol (PMID:16858726 [HDA]) /// 0005829 // cytosol (PMID:3299381 [IDA]) /// 0005737 // cytoplasm (GO_REF:0000044 [IEA] UniProtKB-SubCell:SL-0086) /// 0005737 // cytoplasm (GO_REF:0000043 [IEA] UniProtKB-KW:KW-0963)	0043022 // ribosome binding (PMID:12226666 [IMP]) /// 0003755 // peptidyl-prolyl cis-trans isomerase activity (PMID:8633085 [IDA]) /// 0005515 // protein binding (PMID:19402753 [IPI] UniProtKB:P0A7M2) /// 0043022 // ribosome binding (PMID:8633085 [IDA]) /// 0043022 // ribosome binding (PMID:21873635 [IBA] PANTHER:PTN001254607|UniProtKB:P0A850) /// 0005515 // protein binding (PMID:19737520 [IPI] U…	Trigger factor	tig|JW0426|b0436	protein	taxon:83333	20140515	EcoCyc			10175	118.7059067	123.9845775	96.08348024	11470	95.73141732
clpP	NZ_JWZW01000001.1	72268..72891		101.3319625	1.090517155	0.125012465	0.449461319	0.51200911	1	102.9323329	-4.821172807	-2.269384142	1.87E-38	1.49E-37	8.87E-35	90.14537663	-5.093799214	-2.348742093	4.59E-84	3.72E-83	2.19E-80	95.50863272	-2.048080661	-1.034272535	5.14E-11	1.71E-10	2.45E-07	clpP	UniProtKB	P0A6G7	clpP	acts_upstream_of_or_within	0006515 // misfolded or incompletely synthesized protein catabolic process (PMID:12941278 [NAS]) /// 0006515 // misfolded or incompletely synthesized protein catabolic process (PMID:21873635 [IBA] PANTHER:PTN000043558|UniProtKB:P0A6G7) /// 0006508 // proteolysis (GO_REF:0000104 [IEA] UniRule:UR000089051) /// 0009408 // response to heat (PMID:8349564 [IEP]) /// 0006508 // proteolysis (GO_REF:00000…	0016020 // membrane (PMID:16858726 [HDA]) /// 0005829 // cytosol (PMID:16858726 [HDA]) /// 0009368 // endopeptidase Clp complex (PMID:19368884 [IPI]) /// 0009368 // endopeptidase Clp complex (PMID:21873635 [IBA] PANTHER:PTN000043558|TAIR:locus:2178282|UniProtKB:O97252|TAIR:locus:2033344|TAIR:locus:2031070|UniProtKB:Q8IL98|UniProtKB:Q9SAA2|UniProtKB:P0A6G7|UniProtKB:Q16740|TAIR:locus:2034625|TAIR:…	0004252 // serine-type endopeptidase activity (PMID:21873635 [IBA] PANTHER:PTN000043558|WB:WBGene00014172|FB:FBgn0032229|UniProtKB:Q16740) /// 0005515 // protein binding (PMID:19368884 [IPI] UniProtKB:P0ABH9) /// 0042802 // identical protein binding (PMID:20637416 [IPI] UniProtKB:P0A6G7) /// 0005515 // protein binding (PMID:19183285 [IPI] UniProtKB:P0A6H1) /// 0008236 // serine-type peptidase act…	ATP-dependent Clp protease proteolytic subunit	clpP|lopP|JW0427|b0437	protein	taxon:83333	20091116	MGI			3656	88.17576161	92.09680331	34.52395123	4607	79.490349
clpX	NZ_JWZW01000001.1	73017..74291		62.55871219	1.399841994	0.485263993	0.010186224	0.016110969	1	129.0579524	-1.832521646	-0.87383024	4.60E-07	1.12E-06	2.19E-03	131.1597652	-1.665106972	-0.735614863	2.70E-07	4.44E-07	1.29E-03	47.4868421	-1.941688394	-0.957311693	7.09E-08	1.88E-07	3.38E-04	clpX	UniProtKB	P0A6H1	clpX	enables	0051301 // cell division (PMID:21317324 [IGI] UniProtKB:P0A9A6) /// 0030164 // protein denaturation (PMID:14536075 [IDA]) /// 0006457 // protein folding (GO_REF:0000002 [IEA] InterPro:IPR004487) /// 0043335 // protein unfolding (PMID:21529717 [IDA]) /// 0006457 // protein folding (GO_REF:0000104 [IEA] UniRule:UR000001454) /// 0051301 // cell division (PMID:21873635 [IBA] PANTHER:PTN000137358|UniP…	0009368 // endopeptidase Clp complex (PMID:19368884 [IPI]) /// 0005829 // cytosol (PMID:15911532 [IDA]) /// 0005829 // cytosol (PMID:18304323 [IDA]) /// 0009376 // HslUV protease complex (PMID:14536075 [IDA]) /// 0009376 // HslUV protease complex (PMID:21873635 [IBA] PANTHER:PTN000137358|UniProtKB:P0A6H1)	0042802 // identical protein binding (PMID:25866879 [IPI] UniProtKB:P0A6H1) /// 0097718 // disordered domain specific binding (PMID:14536075 [IPI] UniProtKB:P0AFZ3) /// 0046872 // metal ion binding (GO_REF:0000043 [IEA] UniProtKB-KW:KW-0479) /// 0004176 // ATP-dependent peptidase activity (PMID:14536075 [IDA]) /// 0042802 // identical protein binding (PMID:23622246 [IPI] UniProtKB:P0A6H1) /// 000…	ATP-dependent Clp protease ATP-binding subunit ClpX	clpX|lopC|JW0428|b0438	protein	taxon:83333	20230507	UniProt			11167	131.8116977	137.6731629	105.4510294	12426	104.9305491
lon	NZ_JWZW01000001.1	74479..76833		12.25113972	1.012107439	0.017362446	0.912700274	0.929110124	1	50.93216644	-1.284120235	-0.360780292	0.022846147	0.034971896	1	40.26661405	-1.500212478	-0.585166847	2.33E-06	3.65E-06	0.011092046	23.73687241	-1.08154233	-0.113090132	0.44362354	0.501512282	1	lon	UniProtKB	P0A9M0	lon	acts_upstream_of_or_within	0006508 // proteolysis (GO_REF:0000043 [IEA] UniProtKB-KW:KW-0645) /// 0009408 // response to heat (PMID:8349564 [IEP]) /// 0034605 // cellular response to heat (GO_REF:0000104 [IEA] UniRule:UR000161584) /// 0006508 // proteolysis (GO_REF:0000002 [IEA] InterPro:IPR004815|InterPro:IPR008268|InterPro:IPR008269|InterPro:IPR027543) /// 0030163 // protein catabolic process (GO_REF:0000002 [IEA] InterP…	0005829 // cytosol (PMID:15911532 [IDA]) /// 0005737 // cytoplasm (GO_REF:0000044 [IEA] UniProtKB-SubCell:SL-0086) /// 0005829 // cytosol (PMID:18304323 [IDA]) /// 0005737 // cytoplasm (GO_REF:0000104 [IEA] UniRule:UR000161584) /// 0005737 // cytoplasm (PMID:8995294 [IDA]) /// 0005737 // cytoplasm (GO_REF:0000043 [IEA] UniProtKB-KW:KW-0963)	0005524 // ATP binding (GO_REF:0000104 [IEA] UniRule:UR000161584) /// 0004252 // serine-type endopeptidase activity (GO_REF:0000104 [IEA] UniRule:UR000161584) /// 0005524 // ATP binding (PMID:9620272 [RCA] UniProtKB:P93647) /// 0043565 // sequence-specific DNA binding (GO_REF:0000002 [IEA] InterPro:IPR027543) /// 0005524 // ATP binding (GO_REF:0000002 [IEA] InterPro:IPR003959|InterPro:IPR004815|I…	Lon protease	lon|capR|deg|lopA|muc|JW0429|b0439	protein	taxon:83333	20150810	EcoCyc			6329	40.44564879	42.24420514	59.76534118	7253	33.15946746
hupB	NZ_JWZW01000001.1	77024..77314		196.3909124	-24.74430815	-4.6290248	9.01E-82	2.98E-80	4.28E-78	266.4658709	-7.683907623	-2.941840175	4.36E-55	5.40E-54	2.07E-51	323.6523307	-5.793882992	-2.53453055	3.20E-53	1.67E-52	1.53E-49	196.3909124	-5.806902609	-2.537768838	4.71E-47	6.33E-46	2.24E-43	hupB	UniProtKB	P0ACF4	hupB	acts_upstream_of_or_within	0036386 // bacterial nucleoid DNA packaging (PMID:31830036 [NAS]) /// 0006351 // transcription, DNA-templated (PMID:10982882 [IEP]) /// 0006281 // DNA repair (PMID:31830036 [NAS]) /// 0006351 // transcription, DNA-templated (PMID:3514923 [IDA]) /// 0006351 // transcription, DNA-templated (PMID:9218807 [IDA]) /// 0006270 // DNA replication initiation (PMID:31830036 [NAS]) /// 0006351 // transcript…	1990178 // HU-DNA complex (PMID:27482541 [IPI]) /// 1990103 // DnaA-HU complex (PMID:18179598 [IPI]) /// 0005829 // cytosol (PMID:21873635 [IBA] PANTHER:PTN002110664|UniProtKB:P0A6X7|UniProtKB:P0ACF4|UniProtKB:P0A6Y1|UniProtKB:P0ACF0) /// 0005829 // cytosol (PMID:18304323 [IDA]) /// 1990178 // HU-DNA complex (PMID:12875839 [IPI])	0003677 // DNA binding (PMID:10551881 [IDA]) /// 0003677 // DNA binding (GO_REF:0000002 [IEA] InterPro:IPR000119|InterPro:IPR010992|InterPro:IPR020816) /// 0005515 // protein binding (PMID:15690043 [IPI] UniProtKB:P0ACF0) /// 0003677 // DNA binding (GO_REF:0000043 [IEA] UniProtKB-KW:KW-0238) /// 0005515 // protein binding (PMID:12875839 [IPI] UniProtKB:P0ACF0) /// 0005515 // protein binding (PMID…	DNA-binding protein HU-beta	hupB|hopD|JW0430|b0440	protein	taxon:83333	20061109	EcoCyc			5806	300.2698069	313.6223475	54.82660308	8937	330.6583925
ppiD	NZ_JWZW01000001.1	77506..79377		7.131426488	1.081467844	0.11299077	0.621594001	0.675277341	1	55.98238003	1.596319896	0.674749791	4.12E-03	7.02E-03	1	56.51761786	1.740708092	0.79967429	1.56E-05	2.34E-05	0.074085389	23.50546876	1.69158608	0.758376593	1.32E-04	2.61E-04	0.628782505	ppiD	UniProtKB	P0ADY1	ppiD	acts_upstream_of_or_within	0061077 // chaperone-mediated protein folding (PMID:20920237 [IDA])	0005886 // plasma membrane (PMID:27510400 [RCA]) /// 0005886 // plasma membrane (GO_REF:0000044 [IEA] UniProtKB-SubCell:SL-0037) /// 0016020 // membrane (GO_REF:0000043 [IEA] UniProtKB-KW:KW-0472) /// 0005886 // plasma membrane (GO_REF:0000043 [IEA] UniProtKB-KW:KW-0997) /// 0005886 // plasma membrane (GO_REF:0000043 [IEA] UniProtKB-KW:KW-1003)	0005515 // protein binding (PMID:31699901 [IPI] UniProtKB:P0AGA2) /// 0042802 // identical protein binding (PMID:16079137 [IPI] UniProtKB:P0ADY1) /// 0003755 // peptidyl-prolyl cis-trans isomerase activity (GO_REF:0000002 [IEA] InterPro:IPR000297|InterPro:IPR046357)	Periplasmic chaperone PpiD	ppiD|ybaU|JW0431|b0441	protein	taxon:83333	20140619	EcoCyc			6852	55.08573291	57.53531148	64.70407927	8094	46.55197777
ybaV	NZ_JWZW01000001.1	79528..79899		12.54870228	-8.101473623	-3.018184352	2.43E-43	3.06E-42	1.15E-39	23.05011603	-5.4886262	-2.456445089	6.94E-13	2.34E-12	3.30E-09	13.73246918	-8.161335971	-3.028805334	5.05E-86	4.20E-85	2.41E-82	24.93555847	-1.921362027	-0.94212938	9.14E-09	2.58E-08	4.35E-05	ybaV	UniProtKB	P0AAR8	ybaV	enables	0006281 // DNA repair (GO_REF:0000002 [IEA] InterPro:IPR003583) /// 0015628 // protein secretion by the type II secretion system (PMID:21873635 [IBA] PANTHER:PTN000475915|UniProtKB:Q00518)	0030288 // outer membrane-bounded periplasmic space (PMID:25491382 [IDA]) /// 0030288 // outer membrane-bounded periplasmic space (PMID:23131563 [RCA]) /// 0015627 // type II protein secretion system complex (PMID:21873635 [IBA] PANTHER:PTN000475915|UniProtKB:Q00518)	0003677 // DNA binding (GO_REF:0000002 [IEA] InterPro:IPR003583) /// 0003677 // DNA binding (PMID:23131563 [RCA])	Uncharacterized protein YbaV	ybaV|JW0432|b0442	protein	taxon:83333	20230507	InterPro			337	13.63372668	14.23999772	3.182322638	421	12.18484298
fadM	NZ_JWZW01000001.1	80005..80403		5.420867828	-1.457905915	-0.543897619	0.010935604	0.017225297	1	5.122038849	-7.42011967	-2.891442455	1.96E-07	4.88E-07	9.31E-04	10.19993282	-3.772578395	-1.915550881	8.38E-40	3.46E-39	3.99E-36	13.8891359	-1.195091927	-0.257121595	0.183655955	0.228777081	1	fadM	UniProtKB	P77712	fadM	acts_upstream_of_or_within	0006635 // fatty acid beta-oxidation (PMID:18576672 [IEP])		0016787 // hydrolase activity (GO_REF:0000002 [IEA] InterPro:IPR006684) /// 0016290 // palmitoyl-CoA hydrolase activity (GO_REF:0000116 [IEA] RHEA:16645) /// 0047617 // acyl-CoA hydrolase activity (PMID:21873635 [IBA] PANTHER:PTN001273712|UniProtKB:P77712|UniProtKB:Q55777) /// 0102991 /// 0047617 // acyl-CoA hydrolase activity (PMID:18576672 [IDA]) /// 0016787 // hydrolase activity (GO_REF:000004…	Long-chain acyl-CoA thioesterase FadM	fadM|tesC|ybaW|JW0433|b0443	protein	taxon:83333	20080630	EcoCyc			262	9.882254127	10.3217029	2.474090597	332	8.958720124
queC	NZ_JWZW01000001.1	complement(80455..81150)		3.828932023	-1.179991799	-0.238776833	0.259129078	0.317388075	1	10.55721277	-2.273518659	-1.184926845	5.43E-04	1.04E-03	1	17.70399821	-1.246616089	-0.318017238	0.02638064	0.032307807	1	17.65456112	1.859157734	0.894649176	2.42E-07	6.16E-07	1.15E-03	queC	UniProtKB	P77756	queC	enables	0008616 // queuosine biosynthetic process (GO_REF:0000104 [IEA] UniRule:UR000081052) /// 0008616 // queuosine biosynthetic process (GO_REF:0000043 [IEA] UniProtKB-KW:KW-0671)		0016874 // ligase activity (GO_REF:0000043 [IEA] UniProtKB-KW:KW-0436) /// 0005524 // ATP binding (GO_REF:0000104 [IEA] UniRule:UR000081052) /// 0016879 // ligase activity, forming carbon-nitrogen bonds (GO_REF:0000104 [IEA] UniRule:UR000081052) /// 0000166 // nucleotide binding (GO_REF:0000043 [IEA] UniProtKB-KW:KW-0547) /// 0046872 // metal ion binding (GO_REF:0000043 [IEA] UniProtKB-KW:KW-0479…	7-cyano-7-deazaguanine synthase	queC|ybaX|JW0434|b0444	protein	taxon:83333	20230507	UniProt			820	17.73095938	18.51942812	7.743336983	981	15.17541404
ybaE	NZ_JWZW01000001.1	complement(81215..82915)		7.26104744	-2.468079176	-1.303388677	3.29E-13	1.29E-12	1.57E-09	7.26104744	-12.28617059	-3.618963415	1.44E-34	1.02E-33	6.84E-31	7.26104744	-13.14711853	-3.716674732	4.15E-146	6.61E-145	1.98E-142	14.52453891	-1.928347795	-0.947365278	3.94E-09	1.14E-08	1.88E-05	ybaE	UniProtKB	P46890	ybaE	enables	0015833 // peptide transport (PMID:21873635 [IBA] PANTHER:PTN008624512|UniProtKB:P77348|UniProtKB:P23847|UniProtKB:Q9I2T3|UniProtKB:P33913|UniProtKB:P23843|UniProtKB:Q9I2T4)	0030288 // outer membrane-bounded periplasmic space (PMID:21873635 [IBA] PANTHER:PTN008624512|UniProtKB:P77348|UniProtKB:P75797|UniProtKB:P23847|UniProtKB:Q46863|UniProtKB:P33913|UniProtKB:P23843|UniProtKB:P33590)	1904680 // peptide transmembrane transporter activity (PMID:21873635 [IBA] PANTHER:PTN008624512|UniProtKB:P23847|UniProtKB:P9WGU5)	Uncharacterized protein YbaE	UniProtKB:P46890|PTN000775523	protein	taxon:83333	20230603	GO_Central			525	4.644966776	4.851521367	4.957624288	730	4.620610149
cof	NZ_JWZW01000001.1	83015..83833		4.668744413	1.415625604	0.501439761	0.016730358	0.025692472	1	8.768530864	-2.017234806	-1.012379023	2.19E-03	3.87E-03	1	40.34900222	2.436197641	1.284631179	6.40E-25	1.91E-24	3.05E-21	42.2123528	5.90772039	2.562601546	6.31E-49	8.91E-48	3.00E-45	cof	UniProtKB	P46891	cof	acts_upstream_of_or_within	0009228 // thiamine biosynthetic process (PMID:15292217 [IMP]) /// 0017001 // antibiotic catabolic process (PMID:15292217 [IDA])		0016791 // phosphatase activity (PMID:16990279 [IDA]) /// 0017110 // nucleoside-diphosphatase activity (PMID:15292217 [IDA]) /// 0000287 // magnesium ion binding (GO_REF:0000117 [IEA] ARBA:ARBA00028486) /// 0016818 // hydrolase activity, acting on acid anhydrides, in phosphorus-containing anhydrides (GO_REF:0000002 [IEA] InterPro:IPR023938) /// 0016791 // phosphatase activity (GO_REF:0000104 [IEA…	HMP-PP phosphatase	cof|JW0436|b0446	protein	taxon:83333	20090602	EcoliWiki			2264	41.60256836	43.45257116	21.37916455	2515	33.06243753
decR	NZ_JWZW01000001.1	83986..84444		46.24686421	14.70642116	3.878374301	3.65E-85	1.29E-83	1.74E-81	55.35615037	3.206863981	1.681163163	9.44E-13	3.14E-12	4.49E-09	43.79106272	2.768336487	1.469019311	2.56E-21	6.93E-21	1.22E-17	10.45587141	1.540958811	0.6238283	1.82E-04	3.55E-04	0.866879572	decR	UniProtKB	P0ACJ5	decR	acts_upstream_of_or_within	0006355 // regulation of transcription, DNA-templated (GO_REF:0000117 [IEA] ARBA:ARBA00028138) /// 2000144 // positive regulation of DNA-templated transcription, initiation (PMID:27435271 [IDA]) /// 0009093 // cysteine catabolic process (PMID:27435271 [IMP]) /// 0043200 // response to amino acid (PMID:21873635 [IBA] PANTHER:PTN001248975|UniProtKB:P0ACJ0)	0005829 // cytosol (PMID:21873635 [IBA] PANTHER:PTN001248975|UniProtKB:P0ACJ0)	0043565 // sequence-specific DNA binding (GO_REF:0000002 [IEA] InterPro:IPR000485) /// 0003677 // DNA binding (GO_REF:0000043 [IEA] UniProtKB-KW:KW-0238) /// 0043565 // sequence-specific DNA binding (PMID:21873635 [IBA] PANTHER:PTN001248975|UniProtKB:P0ACJ0)	DNA-binding transcriptional activator DecR	decR|ybaO|JW0437|b0447	protein	taxon:83333	20160814	EcoCyc			1307	42.85391701	44.75956537	12.3421237	1551	36.38144073
mdlA	NZ_JWZW01000001.1	84474..86246		2.953656102	3.428530651	1.77759042	9.67E-16	4.42E-15	4.60E-12	13.80581134	2.950383951	1.560902713	6.23E-11	1.91E-10	2.96E-07	15.23261052	3.458978197	1.79034592	8.88E-38	3.50E-37	4.23E-34	2.898992666	1.552328154	0.634433568	2.44E-04	4.69E-04	1	mdlA	UniProtKB	P77265	mdlA	acts_upstream_of_or_within	0055085 // transmembrane transport (GO_REF:0000002 [IEA] InterPro:IPR011527) /// 0046618 // drug export (PMID:26546518 [IC]) /// 0055085 // transmembrane transport (PMID:21873635 [IBA] PANTHER:PTN000657189|TAIR:locus:2041434|PomBase:SPCC663.03|UniProtKB:Q2M3G0|UniProtKB:O53645|RGD:619930|UniProtKB:Q03518|PomBase:SPCC737.09c|UniProtKB:Q9FNU2|UniProtKB:P08183|UniProtKB:P29018|UniProtKB:Q03519|PomBa…	0005886 // plasma membrane (GO_REF:0000044 [IEA] UniProtKB-SubCell:SL-0037) /// 0016020 // membrane (GO_REF:0000043 [IEA] UniProtKB-KW:KW-0472) /// 0005886 // plasma membrane (GO_REF:0000043 [IEA] UniProtKB-KW:KW-0997) /// 0016020 // membrane (GO_REF:0000002 [IEA] InterPro:IPR011527|InterPro:IPR036640) /// 0005886 // plasma membrane (PMID:15919996 [IDA]) /// 0005886 // plasma membrane (GO_REF:000…	0140359 /// 0016887 // ATPase activity (GO_REF:0000002 [IEA] InterPro:IPR017871) /// 0000166 // nucleotide binding (GO_REF:0000043 [IEA] UniProtKB-KW:KW-0547) /// 0005524 // ATP binding (GO_REF:0000002 [IEA] InterPro:IPR003439|InterPro:IPR011527|InterPro:IPR017871|InterPro:IPR036640) /// 0042626 // ATPase activity, coupled to transmembrane movement of substances (PMID:21873635 [IBA] PANTHER:PTN00…	Multidrug resistance-like ATP-binding protein MdlA	mdlA|mdl|JW0438|b0448	protein	taxon:83333	20170226	EcoCyc			1760	14.93934492	15.60367481	16.61984523	2028	12.31515823
mdlB	NZ_JWZW01000001.1	86239..88020		3.242444931	2.221394136	1.151465389	5.62E-11	1.93E-10	2.67E-07	23.60781213	3.103999271	1.634128219	3.27E-14	1.17E-13	1.55E-10	14.63224312	2.053657401	1.038195526	1.69E-15	3.85E-15	8.05E-12	3.257604808	1.071378663	0.099468469	0.582852964	0.637190118	1	mdlB	UniProtKB	P0AAG5	mdlB	acts_upstream_of_or_within	0055085 // transmembrane transport (GO_REF:0000002 [IEA] InterPro:IPR011527) /// 0046618 // drug export (PMID:26546518 [IC]) /// 0055085 // transmembrane transport (PMID:21873635 [IBA] PANTHER:PTN000657189|TAIR:locus:2041434|PomBase:SPCC663.03|UniProtKB:Q2M3G0|UniProtKB:O53645|RGD:619930|UniProtKB:Q03518|PomBase:SPCC737.09c|UniProtKB:Q9FNU2|UniProtKB:P08183|UniProtKB:P29018|UniProtKB:Q03519|PomBa…	0005886 // plasma membrane (GO_REF:0000044 [IEA] UniProtKB-SubCell:SL-0037) /// 0016020 // membrane (GO_REF:0000043 [IEA] UniProtKB-KW:KW-0472) /// 0005886 // plasma membrane (GO_REF:0000043 [IEA] UniProtKB-KW:KW-0997) /// 0016020 // membrane (GO_REF:0000002 [IEA] InterPro:IPR011527|InterPro:IPR036640) /// 0005886 // plasma membrane (PMID:15919996 [IDA]) /// 0005886 // plasma membrane (GO_REF:000…	0140359 /// 0016887 // ATPase activity (GO_REF:0000002 [IEA] InterPro:IPR017871) /// 0000166 // nucleotide binding (GO_REF:0000043 [IEA] UniProtKB-KW:KW-0547) /// 0005524 // ATP binding (GO_REF:0000002 [IEA] InterPro:IPR003439|InterPro:IPR011527|InterPro:IPR017871|InterPro:IPR036640) /// 0008559 // xenobiotic-transporting ATPase activity (GO_REF:0000003 [IEA] EC:7.6.2.2) /// 0034040 // lipid-tran…	Multidrug resistance-like ATP-binding protein MdlB	mdlB|mdl|JW5061|b0449	protein	taxon:83333	20170226	EcoCyc			1712	14.45851476	15.10146287	16.16657672	2160	13.05049043
glnK	NZ_JWZW01000001.1	88201..88539		46.71270386	14.85944976	3.893308789	2.54E-83	8.58E-82	1.21E-79	61.9295741	3.512743778	1.812598349	2.99E-12	9.76E-12	1.42E-08	903.2663358	57.24833972	5.839161949	5.69E-258	2.68E-256	2.71E-254	2923.80799	429.4064234	8.746199962	4.25E-278	1.56E-275	2.02E-274	glnK	UniProtKB	P0AC55	glnK	acts_upstream_of_or_within	0045848 // positive regulation of nitrogen utilization (PMID:12366843 [IMP]) /// 0006808 // regulation of nitrogen utilization (PMID:21873635 [IBA] PANTHER:PTN004739388|UniProtKB:P0A9Z1|UniProtKB:P0AC55) /// 0006808 // regulation of nitrogen utilization (GO_REF:0000002 [IEA] InterPro:IPR002187|InterPro:IPR002332|InterPro:IPR017918)	0005829 // cytosol (PMID:21873635 [IBA] PANTHER:PTN004739388|UniProtKB:P0A9Z1) /// 0005886 // plasma membrane (GO_REF:0000044 [IEA] UniProtKB-SubCell:SL-0037) /// 0016020 // membrane (GO_REF:0000043 [IEA] UniProtKB-KW:KW-0472) /// 0005886 // plasma membrane (GO_REF:0000043 [IEA] UniProtKB-KW:KW-0997) /// 0005737 // cytoplasm (GO_REF:0000044 [IEA] UniProtKB-SubCell:SL-0086) /// 0005737 // cytoplas…	0005515 // protein binding (PMID:12838411 [IPI] UniProtKB:P0AFB5) /// 0005515 // protein binding (PMID:15150219 [IPI] UniProtKB:P0AFB5) /// 0042802 // identical protein binding (PMID:15150219 [IPI] UniProtKB:P0AC55) /// 0000166 // nucleotide binding (GO_REF:0000043 [IEA] UniProtKB-KW:KW-0547) /// 0005515 // protein binding (PMID:15150219 [IPI] UniProtKB:P27249) /// 0005515 // protein binding (PMI…	Nitrogen regulatory protein GlnK	glnK|ybaI|JW0440|b0450	protein	taxon:83333	20120627	EcoCyc			20046	889.9295956	929.5034081	189.2962599	25367	805.657013
amtB	NZ_JWZW01000001.1	88569..89855		136.0856028	8.515972558	3.090171301	6.02E-60	1.17E-58	2.87E-56	40.79134852	-2.12979769	-1.090716395	9.85E-10	2.81E-09	4.68E-06	390.8375474	4.858439052	2.280492871	5.21E-52	2.65E-51	2.48E-48	1759.229057	51.6160078	5.689746656	1.42E-115	5.49E-114	6.75E-112	amtB	UniProtKB	P69681	amtB	enables	0015670 // carbon dioxide transport (PMID:19273840 [IDA]) /// 0072488 // ammonium transmembrane transport (GO_REF:0000043 [IEA] UniProtKB-KW:KW-0924) /// 0072488 // ammonium transmembrane transport (GO_REF:0000002 [IEA] InterPro:IPR001905|InterPro:IPR018047|InterPro:IPR024041) /// 0072488 // ammonium transmembrane transport (PMID:21873635 [IBA] PANTHER:PTN000198228|SGD:S000006342|dictyBase:DDB_G0…	0016020 // membrane (GO_REF:0000002 [IEA] InterPro:IPR001905|InterPro:IPR018047|InterPro:IPR024041) /// 0005886 // plasma membrane (GO_REF:0000044 [IEA] UniProtKB-SubCell:SL-0037) /// 0016020 // membrane (GO_REF:0000043 [IEA] UniProtKB-KW:KW-0472) /// 0005886 // plasma membrane (PMID:21873635 [IBA] PANTHER:PTN000198228|TAIR:locus:2042917|dictyBase:DDB_G0277503|CGD:CAL0000174646|SGD:S000005086|CGD…	0008519 // ammonium transmembrane transporter activity (GO_REF:0000002 [IEA] InterPro:IPR001905|InterPro:IPR018047|InterPro:IPR024041) /// 0008519 // ammonium transmembrane transporter activity (PMID:21873635 [IBA] PANTHER:PTN000198228|PomBase:SPAC664.14|UniProtKB:G7L1W7|UniProtKB:G5EB09|SGD:S000005086|SGD:S000006342|CGD:CAL0000174646|UniProtKB:G5EB13|PomBase:SPAC2E1P3.02c|SGD:S000003353|CGD:CAL0…	Ammonium transporter AmtB	amtB|ybaG|JW0441|b0451	protein	taxon:83333	20230513	IntAct			33901	396.4255015	414.0539393	320.1303257	40090	335.3808727
tesB	NZ_JWZW01000001.1	complement(89904..90764)		3.910200787	1.02555254	0.036401405	0.868809735	0.893032008	1	11.90915229	-1.871896692	-0.904500816	4.13E-03	7.04E-03	1	21.32080695	1.074834188	0.104114117	0.47446676	0.504102933	1	32.71194407	3.863717704	1.94998969	2.17E-37	2.28E-36	1.03E-33	tesB	UniProtKB	P0AGG2	tesB	acts_upstream_of_or_within	0009062 // fatty acid catabolic process (PMID:18702504 [IMP]) /// 0006629 // lipid metabolic process (GO_REF:0000043 [IEA] UniProtKB-KW:KW-0443) /// 0006637 // acyl-CoA metabolic process (GO_REF:0000002 [IEA] InterPro:IPR003703) /// 0006637 // acyl-CoA metabolic process (PMID:21873635 [IBA] PANTHER:PTN000115911|UniProtKB:O14734|MGI:MGI:2158201|RGD:70368) /// 0009062 // fatty acid catabolic proces…	0005829 // cytosol (PMID:21873635 [IBA] PANTHER:PTN000115982|UniProtKB:P0AGG2) /// 0005829 // cytosol (PMID:18304323 [IDA])	0047617 // acyl-CoA hydrolase activity (GO_REF:0000117 [IEA] ARBA:ARBA00028962) /// 0042803 // protein homodimerization activity (PMID:10876240 [IDA]) /// 0016290 // palmitoyl-CoA hydrolase activity (GO_REF:0000116 [IEA] RHEA:16645) /// 0047617 // acyl-CoA hydrolase activity (GO_REF:0000116 [IEA] RHEA:16781) /// 0047617 // acyl-CoA hydrolase activity (PMID:21873635 [IBA] PANTHER:PTN000115911|UniP…	Acyl-CoA thioesterase 2	tesB|JW0442|b0452	protein	taxon:83333	20091007	EcoCyc			1160	20.27600828	21.17765146	10.9539889	1405	17.56927959
ybaY	NZ_JWZW01000001.1	90982..91554		6.274649035	-1.134582078	-0.18216098	0.385489442	0.448041981	1	7.956464715	-4.783714868	-2.258131401	7.56E-09	2.06E-08	3.59E-05	12.58992766	-2.746237319	-1.457456303	5.21E-28	1.68E-27	2.48E-24	13.50776863	-1.092427089	-0.127536994	0.420752628	0.4782056	1	ybaY	UniProtKB	P77717	ybaY	enables		0005886 // plasma membrane (GO_REF:0000044 [IEA] UniProtKB-SubCell:SL-0039) /// 0016020 // membrane (GO_REF:0000043 [IEA] UniProtKB-KW:KW-0472) /// 0005886 // plasma membrane (GO_REF:0000043 [IEA] UniProtKB-KW:KW-1003)	0005515 // protein binding (PMID:15690043 [IPI] UniProtKB:P0AFG6) /// 0005515 // protein binding (PMID:19402753 [IPI] UniProtKB:P0AFG6) /// 0005515 // protein binding (PMID:21697552 [IPI] UniProtKB:P0ADB1)	Uncharacterized lipoprotein YbaY	ybaY|JW0443|b0453	protein	taxon:83333	20230513	IntAct			514	13.50007307	14.10040074	4.853750255	567	10.65391477
SC80_RS00450	NZ_JWZW01000001.1	complement(91585..91896)		12.8328286	2.594789285	1.375617387	4.00E-08	1.14E-07	1.90E-04	6.29842001	-4.427748933	-2.146573419	2.01E-04	3.98E-04	0.955028334	21.18479709	-1.212287866	-0.277732318	0.089607199	0.104246324	1	44.32025336	3.999101135	1.999675767	4.14E-35	4.14E-34	1.97E-31																	467	22.52630234	23.52801266	4.409924843	538	18.5655775
ffs	NZ_JWZW01000001.1	92059..92155		0.044195363	3.522782148	1.81671526	0.473514569	0.533892302	1	0	NaN	NaN	NaN	NaN	NaN	0	NaN	NaN	NaN	NaN	NaN	0	NaN	NaN	NaN	NaN	NaN																	0	0	0	0	0	0
ybaA	NZ_JWZW01000001.1	92275..92628		0.795018567	-2.623485698	-1.391484925	7.07E-03	0.011469021	1	36.78881935	4.23847731	2.083546064	5.15E-09	1.42E-08	2.45E-05	14.48040663	1.838770166	0.878741164	2.16E-05	3.23E-05	0.103012631	4.898479779	1.429595107	0.515606602	0.051986151	0.07124527	1																	319	13.56172842	14.16479781	3.012346948	422	12.83482555
pdeB	NZ_JWZW01000001.1	complement(92670..94220)		3.481607222	-1.083191863	-0.115288806	0.509033607	0.568167997	1	18.38493123	-1.078836101	-0.109475704	0.611922938	0.677692714	1	15.18623138	-1.195110367	-0.257143855	0.03072753	0.037391048	1	4.904337923	-1.599262437	-0.677406702	8.83E-06	1.95E-05	0.042030181	pdeB	UniProtKB	P77473	pdeB	enables		0005829 // cytosol (PMID:29514851 [RCA]) /// 0005886 // plasma membrane (GO_REF:0000044 [IEA] UniProtKB-SubCell:SL-0037) /// 0016020 // membrane (GO_REF:0000043 [IEA] UniProtKB-KW:KW-0472) /// 0005886 // plasma membrane (PMID:29514851 [RCA]) /// 0005886 // plasma membrane (GO_REF:0000043 [IEA] UniProtKB-KW:KW-0997) /// 0005886 // plasma membrane (PMID:15919996 [IDA]) /// 0030288 // outer membrane…	0071111 // cyclic-guanylate-specific phosphodiesterase activity (PMID:29514851 [IDA]) /// 0071111 // cyclic-guanylate-specific phosphodiesterase activity (GO_REF:0000003 [IEA] EC:3.1.4.52) /// 0071111 // cyclic-guanylate-specific phosphodiesterase activity (PMID:26553851 [IGI] UniProtKB:P37646) /// 0016787 // hydrolase activity (GO_REF:0000043 [IEA] UniProtKB-KW:KW-0378) /// 0071111 // cyclic-gua…	Probable cyclic di-GMP phosphodiesterase PdeB	pdeB|ylaB|JW5062|b0457	protein	taxon:83333	20230507	UniProt			1345	13.05082928	13.63117976	12.70096127	1945	13.5017042
ylaC	NZ_JWZW01000001.1	complement(94384..94854)		7.561159004	-1.925002907	-0.944860624	1.31E-05	2.93E-05	0.062051661	92.86645205	1.231748217	0.300707384	0.222708458	0.28235084	1	49.69305676	-1.380156535	-0.464831904	3.22E-03	4.22E-03	1	20.05152253	-1.470818014	-0.556618752	4.07E-03	6.72E-03	1	ylaC	UniProtKB	P0AAS0	ylaC	located_in		0005886 // plasma membrane (PMID:17309111 [IDA]) /// 0005886 // plasma membrane (GO_REF:0000044 [IEA] UniProtKB-SubCell:SL-0037) /// 0016020 // membrane (GO_REF:0000043 [IEA] UniProtKB-KW:KW-0472) /// 0005886 // plasma membrane (GO_REF:0000043 [IEA] UniProtKB-KW:KW-0997) /// 0005886 // plasma membrane (PMID:15919996 [IDA]) /// 0005886 // plasma membrane (GO_REF:0000043 [IEA] UniProtKB-KW:KW-1003)		Inner membrane protein YlaC	ylaC|JW5063|b0458	protein	taxon:83333	20230507	UniProt			1398	44.66978749	46.65618485	13.20144525	1954	44.66675818
maa	NZ_JWZW01000001.1	complement(94970..95521)		17.66198572	2.384305437	1.253569061	5.74E-10	1.84E-09	2.73E-06	71.97093064	1.794103957	0.843263488	6.44E-04	1.21E-03	1	91.99665224	2.513403152	1.329642099	1.63E-15	3.72E-15	7.77E-12	13.14846708	-1.174403403	-0.231928054	0.234989602	0.28569599	1	maa	UniProtKB	P77791	maa	enables		0005829 // cytosol (PMID:21873635 [IBA] PANTHER:PTN001917549|UniProtKB:P37750) /// 0032991 // macromolecular complex (PMID:12731863 [IDA])	0016747 // transferase activity, transferring acyl groups other than amino-acyl groups (GO_REF:0000117 [IEA] ARBA:ARBA00027717) /// 0008925 // maltose O-acetyltransferase activity (GO_REF:0000116 [IEA] RHEA:10456) /// 0042802 // identical protein binding (PMID:1856235 [IDA]) /// 0016407 // acetyltransferase activity (GO_REF:0000002 [IEA] InterPro:IPR024688) /// 0016740 // transferase activity (GO…	Maltose O-acetyltransferase	maa|ylaD|JW0448|b0459	protein	taxon:83333	20230507	UniProt			3244	88.44420651	92.37718555	30.63339655	3603	70.27582708
hha_1	NZ_JWZW01000001.1	complement(95695..95913)		68.42637253	-2.042496912	-1.030333897	1.92E-09	5.97E-09	9.15E-06	911.6926515	1.336290855	0.418234056	0.017299734	0.026994627	1	206.3852535	-3.046134064	-1.606979438	3.00E-31	1.04E-30	1.43E-27	91.10443343	-2.977869113	-1.574280344	2.08E-20	1.17E-19	9.89E-17																	2797	192.2099978	200.7572834	26.41233359	3594	176.6911263
tomB	NZ_JWZW01000001.1	complement(95939..96313)		199.5622493	-1.293253678	-0.371005295	0.067030849	0.093025596	1	391.7344615	-3.494436853	-1.805059976	3.50E-21	1.65E-20	1.66E-17	136.6085595	-9.83480365	-3.29789625	9.94E-119	1.21E-117	4.74E-115	136.6085595	-16.15584133	-4.013983977	8.82E-112	3.26E-110	4.20E-108	tomB	UniProtKB	P0AAR0	tomB	acts_upstream_of_or_within	0044010 // single-species biofilm formation (PMID:14727089 [IEP])	0005737 // cytoplasm (GO_REF:0000044 [IEA] UniProtKB-SubCell:SL-0086) /// 0005737 // cytoplasm (GO_REF:0000043 [IEA] UniProtKB-KW:KW-0963)	0003677 // DNA binding (GO_REF:0000043 [IEA] UniProtKB-KW:KW-0238) /// 0003677 // DNA binding (PMID:18545668 [IDA])	Hha toxicity modulator TomB	tomB|ybaJ|JW0450|b0461	protein	taxon:83333	20080623	EcoCyc			2890	115.9829624	121.1405479	27.29054132	3934	112.9493846
acrB	NZ_JWZW01000001.1	complement(96858..100007)		14.59428571	2.479875463	1.310267672	5.44E-13	2.10E-12	2.59E-09	50.59088632	1.588891833	0.668020913	4.20E-05	8.84E-05	0.199365858	72.46972805	2.485239453	1.313384862	8.83E-24	2.55E-23	4.21E-20	18.92422696	1.52622562	0.609968249	4.03E-05	8.37E-05	0.191796227	acrB	UniProtKB	P31224	acrB	enables	0055085 // transmembrane transport (GO_REF:0000002 [IEA] InterPro:IPR001036) /// 0055085 // transmembrane transport (GO_REF:0000117 [IEA] ARBA:ARBA00027679) /// 0042908 // xenobiotic transport (GO_REF:0000002 [IEA] InterPro:IPR004764) /// 0140330	0005886 // plasma membrane (PMID:17309111 [IDA]) /// 0005886 // plasma membrane (PMID:12374972 [IDA]) /// 1990281 // efflux pump complex (PMID:26867482 [IDA]) /// 1990281 // efflux pump complex (PMID:15155734 [IPI] UniProtKB:P02930|UniProtKB:P0AE06) /// 0005886 // plasma membrane (GO_REF:0000043 [IEA] UniProtKB-KW:KW-0997) /// 0005886 // plasma membrane (PMID:8407802 [RCA]) /// 0030288 // outer m…	0042802 // identical protein binding (PMID:16915237 [IPI] UniProtKB:P31224) /// 0022857 // transmembrane transporter activity (GO_REF:0000002 [IEA] InterPro:IPR001036) /// 0005515 // protein binding (PMID:15228545 [IPI] UniProtKB:P0AE06) /// 0005515 // protein binding (PMID:24747401 [IPI] UniProtKB:P0AAW9) /// 0005515 // protein binding (PMID:15155734 [IPI] UniProtKB:P0AE06) /// 0005515 // protei…	Multidrug efflux pump subunit AcrB	acrB|acrE|JW0451|b0462	protein	taxon:83333	20160309	EcoCyc			15101	72.14774737	75.35604772	142.6001607	18205	62.22442766
acrA	NZ_JWZW01000001.1	complement(100030..101223)		7.855115441	2.884120581	1.528131483	7.03E-16	3.24E-15	3.34E-12	50.51559454	3.38664942	1.759858649	1.35E-16	5.36E-16	6.41E-13	92.07121304	6.742493964	2.753282325	1.42E-96	1.36E-95	6.75E-93	19.89153587	3.450058083	1.78662065	1.77E-30	1.52E-29	8.41E-27	acrA	UniProtKB	P0AE06	acrA	acts_upstream_of_or_within	0046677 // response to antibiotic (GO_REF:0000043 [IEA] UniProtKB-KW:KW-0046) /// 0015721 // bile acid and bile salt transport (PMID:9098046 [IMP]) /// 0015721 // bile acid and bile salt transport (PMID:21873635 [IBA] PANTHER:PTN002014324|UniProtKB:P37636|UniProtKB:P0AE06) /// 0140330 /// 0046677 // response to antibiotic (PMID:8407802 [IMP]) /// 0042908 // xenobiotic transport (PMID:8407802 [IMP…	1990281 // efflux pump complex (PMID:26867482 [IDA]) /// 1990281 // efflux pump complex (PMID:15155734 [IPI] UniProtKB:P02930|UniProtKB:P31224) /// 1990281 // efflux pump complex (PMID:28355133 [IDA]) /// 0005886 // plasma membrane (GO_REF:0000044 [IEA] UniProtKB-SubCell:SL-0037) /// 0016020 // membrane (GO_REF:0000043 [IEA] UniProtKB-KW:KW-0472) /// 0030288 // outer membrane-bounded periplasmic …	0005515 // protein binding (PMID:12426336 [IPI] UniProtKB:P24177) /// 0005515 // protein binding (PMID:15155734 [IPI] UniProtKB:P02930|UniProtKB:P31224) /// 0042802 // identical protein binding (PMID:19254725 [IPI] UniProtKB:P0AE06) /// 0042802 // identical protein binding (PMID:19805313 [IPI] UniProtKB:P0AE06) /// 0042802 // identical protein binding (PMID:16531241 [IPI] UniProtKB:P0AE06) /// 00…	Multidrug efflux pump subunit AcrA	acrA|lir|mtcA|JW0452|b0463	protein	taxon:83333	20140515	EcoCyc			7291	91.89891704	95.98552179	68.84959749	8760	78.99153631
acrR	NZ_JWZW01000001.1	101365..102012		8.319135124	1.585517767	0.664954044	7.78E-04	1.44E-03	1	95.62143496	3.550164293	1.827885791	4.79E-19	2.10E-18	2.28E-15	46.16009709	1.826463054	0.869052571	7.50E-12	1.50E-11	3.57E-08	13.90510802	1.269550172	0.344317411	0.060945961	0.082644181	1	acrR	UniProtKB	P0ACS9	acrR	acts_upstream_of_or_within	0009410 // response to xenobiotic stimulus (PMID:17644067 [IDA]) /// 0006355 // regulation of transcription, DNA-templated (PMID:21873635 [IBA] PANTHER:PTN004738546|UniProtKB:P32265|UniProtKB:P9WMC1|UniProtKB:P39334|UniProtKB:P0ACU0|UniProtKB:P0ACS9|UniProtKB:P17446|UniProtKB:P95251|UniProtKB:Q9HY46|UniProtKB:Q9HVJ0|UniProtKB:Q9HXS0|UniProtKB:Q9HXW2|UniProtKB:P96856|UniProtKB:Q9HZW2|UniProtKB:P9W…		0003700 // transcription factor activity, sequence-specific DNA binding (PMID:8821940 [IDA]) /// 0000976 // transcription regulatory region sequence-specific DNA binding (PMID:21873635 [IBA] PANTHER:PTN004738546|UniProtKB:P32265|UniProtKB:Q9KR96|UniProtKB:P0ACS9|UniProtKB:Q9HXS0) /// 0003677 // DNA binding (GO_REF:0000002 [IEA] InterPro:IPR001647|InterPro:IPR013572) /// 0043565 // sequence-specif…	HTH-type transcriptional regulator AcrR	acrR|ybaH|JW0453|b0464	protein	taxon:83333	20090928	EcoCyc			1860	43.19819101	45.11914872	17.56415462	2386	39.64388564
mscK	NZ_JWZW01000001.1	102140..105502		1.043144242	-1.152520324	-0.204792192	0.349251711	0.411454331	1	20.27808605	2.97357074	1.572196397	1.43E-19	6.37E-19	6.80E-16	26.92768068	4.288020004	2.100311636	1.86E-59	1.08E-58	8.87E-56	3.30872723	1.228877772	0.297341428	0.067457783	0.090827631	1	mscK	UniProtKB	P77338	mscK	acts_upstream_of_or_within	0035864 // response to potassium ion (PMID:12374733 [IDA]) /// 0009992 // cellular water homeostasis (PMID:11985727 [IMP]) /// 0055085 // transmembrane transport (GO_REF:0000002 [IEA] InterPro:IPR006685) /// 0034220 // ion transmembrane transport (GO_REF:0000108 [IEA] GO:0008381) /// 0009992 // cellular water homeostasis (PMID:21873635 [IBA] PANTHER:PTN000768772|UniProtKB:P77338) /// 0006811 // i…	0005886 // plasma membrane (PMID:17309111 [IDA]) /// 0005886 // plasma membrane (PMID:11985727 [ISM]) /// 0005886 // plasma membrane (GO_REF:0000044 [IEA] UniProtKB-SubCell:SL-0037) /// 0016020 // membrane (GO_REF:0000043 [IEA] UniProtKB-KW:KW-0472) /// 0005886 // plasma membrane (PMID:15919996 [ISM]) /// 0005886 // plasma membrane (GO_REF:0000043 [IEA] UniProtKB-KW:KW-0997) /// 0005886 // plasma…	0008381 // mechanically-gated ion channel activity (PMID:10202137 [IDA]) /// 0022857 // transmembrane transporter activity (GO_REF:0000117 [IEA] ARBA:ARBA00028127)	Mechanosensitive channel MscK	mscK|aefA|kefA|JW0454|b0465	protein	taxon:83333	20071011	EcoCyc			5805	25.97783649	27.13303128	54.81715998	7192	23.02520961
rsmS	NZ_JWZW01000001.1	complement(105714..105875)		0.773211975	-1.950866968	-0.964115402	0.117166767	0.155135062	1	4.774676335	-1.554195612	-0.636168094	0.479278789	0.55697117	1	3.540756159	-2.051624422	-1.03676665	4.56E-04	6.30E-04	1	2.415684826	-1.28583703	-0.362707804	0.26885639	0.322099967	1																	36	3.344376079	3.493095385	0.33995138	51	3.389502376
priC	NZ_JWZW01000001.1	complement(105889..106416)		1.544493943	-1.599472989	-0.677596629	0.010992161	0.017305103	1	5.913759534	-2.360455875	-1.239065514	0.012321116	0.019657733	1	8.273750045	-1.553473232	-0.635497383	9.38E-06	1.43E-05	0.044696176	7.480556349	1.370647075	0.454857143	0.019772108	0.029162021	1	priC	UniProtKB	P23862	priC	acts_upstream_of_or_within	0006261 // DNA-dependent DNA replication (PMID:10835375 [IMP]) /// 0006270 // DNA replication initiation (PMID:8663105 [IDA]) /// 0031297 // replication fork processing (PMID:15749022 [NAS]) /// 0031297 // replication fork processing (PMID:29202195 [NAS]) /// 0006268 // DNA unwinding involved in DNA replication (PMID:15749022 [NAS]) /// 0006269 // DNA replication, synthesis of RNA primer (GO_REF:…	1990077 // primosome complex (GO_REF:0000043 [IEA] UniProtKB-KW:KW-0639) /// 1990077 // primosome complex (PMID:15749022 [NAS]) /// 1990077 // primosome complex (PMID:29202195 [NAS]) /// 1990159 // DnaB-DnaC-DnaT-PriA-PriC complex (PMID:29202195 [NAS]) /// 1990160 // DnaB-DnaC-Rep-PriC complex (PMID:15749022 [NAS])	0003677 // DNA binding (PMID:15749022 [IDA]) /// 0005515 // protein binding (PMID:8663105 [IPI] UniProtKB:P0ACB0) /// 0005515 // protein binding (PMID:24561554 [IPI] UniProtKB:P77732) /// 0005515 // protein binding (PMID:24561554 [IPI] UniProtKB:P0ACJ8) /// 0005515 // protein binding (PMID:24561554 [IPI] UniProtKB:P0ACB0)	Primosomal replication protein N''	priC|JW0456|b0467	protein	taxon:83333	20110709	EcoCyc			276	7.866884639	8.216713007	2.606293911	351	7.157378347
ybaN	NZ_JWZW01000001.1	106486..106863		1.223116287	2.440646148	1.287263144	3.93E-03	6.64E-03	1	4.125820604	1.379237865	0.463871287	0.529365498	0.605655417	1	8.415540978	3.390263725	1.761397503	5.89E-11	1.13E-10	2.80E-07	10.87582027	10.39287105	3.377522351	7.95E-34	7.59E-33	3.79E-30	ybaN	UniProtKB	P0AAR5	ybaN	located_in		0005886 // plasma membrane (GO_REF:0000044 [IEA] UniProtKB-SubCell:SL-0037) /// 0016020 // membrane (GO_REF:0000043 [IEA] UniProtKB-KW:KW-0472) /// 0005886 // plasma membrane (GO_REF:0000043 [IEA] UniProtKB-KW:KW-0997) /// 0005886 // plasma membrane (PMID:15919996 [IDA]) /// 0005886 // plasma membrane (PMID:21873635 [IBA] PANTHER:PTN002184413|UniProtKB:P0AAR5) /// 0005886 // plasma membrane (GO_R…		Inner membrane protein YbaN	ybaN|JW0457|b0468	protein	taxon:83333	20230507	UniProt			217	8.639638203	9.023829743	2.049151372	231	6.57962226
apt	NZ_JWZW01000001.1	107016..107567		0.92247095	-3.045107255	-1.606493044	7.57E-06	1.75E-05	0.036017018	88.92524507	9.159748996	3.195308065	1.53E-41	1.34E-40	7.27E-38	18.76412075	2.152972871	1.106330141	1.89E-10	3.57E-10	8.99E-07	1.508047617	-2.498576	-1.321106102	4.98E-07	1.23E-06	2.37E-03	apt	UniProtKB	P69503	apt	acts_upstream_of_or_within	0044209 // AMP salvage (PMID:793927 [IMP]) /// 0044209 // AMP salvage (GO_REF:0000041 [IEA] UniPathway:UPA00588) /// 0006166 // purine ribonucleoside salvage (GO_REF:0000043 [IEA] UniProtKB-KW:KW-0660) /// 0009116 // nucleoside metabolic process (GO_REF:0000104 [IEA] UniRule:UR000038413) /// 0006168 // adenine salvage (GO_REF:0000002 [IEA] InterPro:IPR005764) /// 0006168 // adenine salvage (GO_RE…	0005737 // cytoplasm (GO_REF:0000002 [IEA] InterPro:IPR005764) /// 0005737 // cytoplasm (GO_REF:0000104 [IEA] UniRule:UR000038413) /// 0005829 // cytosol (PMID:16858726 [HDA]) /// 0005829 // cytosol (PMID:15911532 [IDA]) /// 0005829 // cytosol (PMID:21873635 [IBA] PANTHER:PTN000206901|UniProtKB:P69503) /// 0005829 // cytosol (PMID:365172 [IDA]) /// 0005737 // cytoplasm (GO_REF:0000044 [IEA] UniPr…	0003999 // adenine phosphoribosyltransferase activity (PMID:4328693 [IDA]) /// 0016757 // transferase activity, transferring glycosyl groups (GO_REF:0000043 [IEA] UniProtKB-KW:KW-0328) /// 0003999 // adenine phosphoribosyltransferase activity (GO_REF:0000003 [IEA] EC:2.4.2.7) /// 0003999 // adenine phosphoribosyltransferase activity (GO_REF:0000104 [IEA] UniRule:UR000038413) /// 0003999 // adenin…	Adenine phosphoribosyltransferase	apt|JW0458|b0469	protein	taxon:83333	20180417	EcoCyc			655	17.8578777	18.6519903	6.185226492	866	16.89116466
dnaX	NZ_JWZW01000001.1	107696..109627		0.956415413	-2.155588658	-1.108081901	6.00E-09	1.82E-08	2.86E-05	78.20571541	8.056439697	3.010142424	8.05E-71	1.39E-69	3.83E-67	30.64060394	3.454922213	1.788653229	8.17E-38	3.22E-37	3.89E-34	7.610029439	2.016176398	1.011621868	2.70E-09	7.88E-09	1.29E-05	dnaX	UniProtKB	P06710	dnaX	enables	0006260 // DNA replication (PMID:17210170 [NAS]) /// 0071897 // DNA biosynthetic process (GO_REF:0000108 [IEA] GO:0003887) /// 0006260 // DNA replication (GO_REF:0000043 [IEA] UniProtKB-KW:KW-0235) /// 0006261 // DNA-dependent DNA replication (PMID:21873635 [IBA] PANTHER:PTN000186208|SGD:S000000291|SGD:S000005234|PomBase:SPAC1687.03c|SGD:S000005454|UniProtKB:P28631|PomBase:SPBC83.14c|PomBase:SPAC…	0030894 // replisome (PMID:31395754 [NAS]) /// 0009360 // DNA polymerase III complex (PMID:7574479 [NAS]) /// 0009360 // DNA polymerase III complex (GO_REF:0000002 [IEA] InterPro:IPR012763) /// 0043846 // DNA polymerase III, clamp loader complex (PMID:26798827 [IPI])	0005515 // protein binding (PMID:11463787 [IPI] UniProtKB:P28631) /// 0005515 // protein binding (PMID:11078742 [IPI] UniProtKB:P28631) /// 0005515 // protein binding (PMID:20223211 [IPI] UniProtKB:P28905) /// 0005515 // protein binding (PMID:9545254 [IPI] UniProtKB:P28630) /// 0003677 // DNA binding (GO_REF:0000002 [IEA] InterPro:IPR008921) /// 0005515 // protein binding (PMID:7494000 [IPI] UniP…	DNA polymerase III subunit tau	dnaX|dnaZ|dnaZX|JW0459|b0470	protein	taxon:83333	20230507	UniProt			3784	29.47620904	30.78697112	35.73266725	4957	27.62438245
ybaB	NZ_JWZW01000001.1	109680..110009		11.32834194	1.373179135	0.457519841	0.050937691	0.072251613	1	43.63772636	-1.031874944	-0.045268137	0.871006725	0.892795981	1	30.78230331	-1.38240023	-0.467175363	2.21E-03	2.93E-03	1	16.32988291	-1.120902482	-0.16466077	0.399749587	0.456842963	1	ybaB	UniProtKB	P0A8B5	ybaB	acts_upstream_of_or_within	0009314 // response to radiation (PMID:27718375 [IMP])	0005737 // cytoplasm (GO_REF:0000104 [IEA] UniRule:UR000034428) /// 0005829 // cytosol (PMID:21873635 [IBA] PANTHER:PTN002125071|UniProtKB:P0A8B5) /// 0043590 // bacterial nucleoid (GO_REF:0000104 [IEA] UniRule:UR000034428) /// 0009295 // nucleoid (GO_REF:0000044 [IEA] UniProtKB-SubCell:SL-0187) /// 0005829 // cytosol (PMID:18304323 [IDA]) /// 0005737 // cytoplasm (GO_REF:0000043 [IEA] UniProtKB-…	0003677 // DNA binding (PMID:19594923 [IDA]) /// 0003677 // DNA binding (GO_REF:0000002 [IEA] InterPro:IPR004401) /// 0005515 // protein binding (PMID:27864322 [IPI] UniProtKB:P0A6H5) /// 0003677 // DNA binding (PMID:21873635 [IBA] PANTHER:PTN002125043|UniProtKB:P0A8B5) /// 0003677 // DNA binding (GO_REF:0000043 [IEA] UniProtKB-KW:KW-0238) /// 0003677 // DNA binding (GO_REF:0000104 [IEA] UniRule:…	Nucleoid-associated protein YbaB	ybaB|JW0460|b0471	protein	taxon:83333	20171221	EcoCyc			632	28.82244111	30.10413113	5.968035333	771	25.15482031
recR	NZ_JWZW01000001.1	110009..110614		0.954579039	-1.416407654	-0.502236545	0.104286636	0.139793473	1	62.70814707	7.851850031	2.973032618	2.69E-36	2.03E-35	1.28E-32	15.82433843	2.205716675	1.141247488	6.30E-13	1.30E-12	3.00E-09	3.429644781	1.138871073	0.187604435	0.423670606	0.480983066	1	recR	UniProtKB	P0A7H6	recR	acts_upstream_of_or_within	0006310 // DNA recombination (PMID:17272275 [IDA]) /// 0009411 // response to UV (PMID:9108043 [IMP]) /// 0006310 // DNA recombination (GO_REF:0000043 [IEA] UniProtKB-KW:KW-0233) /// 0000725 // recombinational repair (PMID:12769856 [IDA]) /// 0000731 // DNA synthesis involved in DNA repair (PMID:9108043 [IMP]) /// 0006310 // DNA recombination (GO_REF:0000002 [IEA] InterPro:IPR000093|InterPro:IPR0…		0003677 // DNA binding (GO_REF:0000104 [IEA] UniRule:UR000163906) /// 0005515 // protein binding (PMID:7962001 [IPI] UniProtKB:P0A7H3) /// 0046872 // metal ion binding (GO_REF:0000002 [IEA] InterPro:IPR000093|InterPro:IPR015967|InterPro:IPR023628) /// 0003677 // DNA binding (GO_REF:0000002 [IEA] InterPro:IPR000093) /// 0046872 // metal ion binding (GO_REF:0000043 [IEA] UniProtKB-KW:KW-0479)	Recombination protein RecR	recR|JW0461|b0472	protein	taxon:83333	20100503	EcoliWiki			574	14.25498913	14.88888676	5.420335888	755	13.41390137
htpG	NZ_JWZW01000001.1	110724..112598		6.332755061	1.538450685	0.621478199	4.93E-05	1.04E-04	0.234419344	47.88199887	2.163562949	1.113409097	1.89E-10	5.64E-10	8.96E-07	6.681892972	-3.001655317	-1.58575832	7.74E-42	3.34E-41	3.69E-38	5.908587426	-1.446764115	-0.53282972	9.30E-04	1.67E-03	1	htpG	UniProtKB	P0A6Z3	htpG	acts_upstream_of_or_within	0006974 // cellular response to DNA damage stimulus (PMID:11967071 [IEP]) /// 0006457 // protein folding (GO_REF:0000104 [IEA] UniRule:UR000103197) /// 0006457 // protein folding (PMID:10931286 [IMP]) /// 0043093 // FtsZ-dependent cytokinesis (PMID:31160467 [IMP]) /// 0006457 // protein folding (PMID:21873635 [IBA] PANTHER:PTN000163527|SGD:S000006161|WB:WBGene00000915|UniProtKB:P55737|SGD:S000004…	0005829 // cytosol (PMID:21873635 [IBA] PANTHER:PTN000163828|UniProtKB:P0A6Z3) /// 0005829 // cytosol (PMID:16858726 [HDA]) /// 0005737 // cytoplasm (GO_REF:0000104 [IEA] UniRule:UR000103197) /// 0005886 // plasma membrane (GO_REF:0000044 [IEA] UniProtKB-SubCell:SL-0037) /// 0005829 // cytosol (PMID:15911532 [IDA]) /// 0016020 // membrane (GO_REF:0000043 [IEA] UniProtKB-KW:KW-0472) /// 0005886 //…	0016887 // ATPase activity (PMID:21873635 [IBA] PANTHER:PTN000163828|UniProtKB:P0A6Z3) /// 0042802 // identical protein binding (PMID:18462680 [IPI] UniProtKB:P0A6Z3) /// 0005515 // protein binding (PMID:31160467 [IPI] UniProtKB:P0A9A6) /// 0005515 // protein binding (PMID:19402753 [IPI] UniProtKB:P76236) /// 0005515 // protein binding (PMID:24561554 [IPI] UniProtKB:P75862) /// 0005515 // protein…	Chaperone protein HtpG	htpG|JW0462|b0473	protein	taxon:83333	20190701	EcoCyc			787	6.316857537	6.597758562	7.431714885	1060	6.086748738
adk	NZ_JWZW01000001.1	112779..113423		9.706748011	-14.40366392	-3.848363937	1.28E-56	2.30E-55	6.08E-53	179.3987535	1.784412075	0.835448816	8.37E-06	1.85E-05	0.039801231	35.76427534	-2.599369682	-1.378161828	7.61E-24	2.20E-23	3.63E-20	9.706748011	-5.248727054	-2.391967576	1.51E-43	1.83E-42	7.17E-40	adk	UniProtKB	P69441	adk	acts_upstream_of_or_within	0009123 // nucleoside monophosphate metabolic process (PMID:21873635 [IBA] PANTHER:PTN000600096|UniProtKB:P9WKF5) /// 0006172 // ADP biosynthetic process (PMID:166976 [IMP]) /// 0044209 // AMP salvage (GO_REF:0000041 [IEA] UniPathway:UPA00588) /// 0006139 // nucleobase-containing compound metabolic process (GO_REF:0000002 [IEA] InterPro:IPR000850) /// 0009132 // nucleoside diphosphate metabolic p…	0005737 // cytoplasm (GO_REF:0000104 [IEA] UniRule:UR000333685) /// 0005829 // cytosol (PMID:17309111 [IDA]) /// 0005829 // cytosol (PMID:15911532 [IDA]) /// 0005829 // cytosol (PMID:21873635 [IBA] PANTHER:PTN000600096|UniProtKB:P69441|UniProtKB:P9WKF5) /// 0005737 // cytoplasm (GO_REF:0000044 [IEA] UniProtKB-SubCell:SL-0086) /// 0005829 // cytosol (PMID:18304323 [IDA]) /// 0005737 // cytoplasm (…	0005515 // protein binding (PMID:15690043 [IPI] UniProtKB:P77806) /// 0004017 // adenylate kinase activity (PMID:21873635 [IBA] PANTHER:PTN000599576|UniProtKB:P00568|UniProtKB:P9WKF5|UniProtKB:Q5BGS1|SGD:S000001507|UniProtKB:Q8IB06|TAIR:locus:2182407|UniProtKB:P05081|UniProtKB:Q8IJV6|UniProtKB:Q5B2V8|TAIR:locus:2049842|RGD:2076|UniProtKB:P54819|FB:FBgn0022709|SGD:S000002634|UniProtKB:P69441|UniPr…	Adenylate kinase	adk|dnaW|plsA|JW0463|b0474	protein	taxon:83333	20110613	EcoliWiki			1448	33.78597601	35.28838686	13.67359994	1805	30.12994041
hemH	NZ_JWZW01000001.1	113555..114517		18.79587164	2.183054184	1.126347939	1.70E-09	5.30E-09	8.08E-06	10.4679626	-4.568826616	-2.191823694	5.41E-13	1.83E-12	2.57E-09	13.18778405	-3.255054751	-1.70268181	2.10E-34	7.78E-34	1.00E-30	5.897630619	-3.105857241	-1.634991519	7.20E-23	4.56E-22	3.43E-19	hemH	UniProtKB	P23871	hemH	acts_upstream_of_or_within	0009416 // response to light stimulus (PMID:2051480 [IMP]) /// 0006779 // porphyrin-containing compound biosynthetic process (GO_REF:0000104 [IEA] UniRule:UR000083313) /// 0046501 // protoporphyrinogen IX metabolic process (PMID:1397280 [IMP]) /// 0006783 // heme biosynthetic process (GO_REF:0000002 [IEA] InterPro:IPR001015|InterPro:IPR019772) /// 0006783 // heme biosynthetic process (GO_REF:0000…	0005737 // cytoplasm (GO_REF:0000044 [IEA] UniProtKB-SubCell:SL-0086) /// 0005737 // cytoplasm (GO_REF:0000104 [IEA] UniRule:UR000083313) /// 0005737 // cytoplasm (GO_REF:0000043 [IEA] UniProtKB-KW:KW-0963)	0004325 // ferrochelatase activity (GO_REF:0000116 [IEA] RHEA:22584) /// 0004325 // ferrochelatase activity (GO_REF:0000002 [IEA] InterPro:IPR001015|InterPro:IPR019772) /// 0004325 // ferrochelatase activity (PMID:8458858 [IMP]) /// 0004325 // ferrochelatase activity (PMID:21873635 [IBA] PANTHER:PTN000121751|FB:FBgn0266268|MGI:MGI:95513|UniProtKB:P22830|UniProtKB:P23871|SGD:S000005702|RGD:1307556…	Ferrochelatase	hemH|popA|visA|JW0464|b0475	protein	taxon:83333	20100108	EcoliWiki			829	12.95555032	13.5316639	7.828324828	1030	11.5157365
aes	NZ_JWZW01000001.1	complement(114514..115473)		3.539708839	1.896308002	0.923193308	2.68E-05	5.82E-05	0.127419354	5.217693354	-1.944073768	-0.959082963	0.017849287	0.027751933	1	14.50564728	1.638413242	0.712299281	5.76E-07	9.32E-07	2.75E-03	9.522723277	2.494263075	1.318613637	3.01E-14	1.22E-13	1.43E-10	aes	UniProtKB	P23872	aes	acts_upstream_of_or_within	0051346 // negative regulation of hydrolase activity (PMID:12374803 [IDA]) /// 0043433 // negative regulation of sequence-specific DNA binding transcription factor activity (PMID:11867639 [IDA])	0005737 // cytoplasm (GO_REF:0000104 [IEA] UniRule:UR000087140) /// 0005737 // cytoplasm (GO_REF:0000044 [IEA] UniProtKB-SubCell:SL-0086) /// 0005737 // cytoplasm (GO_REF:0000002 [IEA] InterPro:IPR023508) /// 0005737 // cytoplasm (PMID:9576853 [NAS]) /// 0005737 // cytoplasm (GO_REF:0000043 [IEA] UniProtKB-KW:KW-0963)	0052689 // carboxylic ester hydrolase activity (GO_REF:0000043 [IEA] UniProtKB-KW:KW-0719) /// 0008126 // acetylesterase activity (PMID:9576853 [IDA]) /// 0042803 // protein homodimerization activity (PMID:23934774 [IDA]) /// 0016787 // hydrolase activity (PMID:9576853 [IDA]) /// 0052689 // carboxylic ester hydrolase activity (GO_REF:0000104 [IEA] UniRule:UR000087140) /// 0052689 // carboxylic es…	Acetyl esterase	aes|ybaC|JW0465|b0476	protein	taxon:83333	20110303	EcoCyc			838	13.13712728	13.72131531	7.913312673	1125	12.61717337
gsk	NZ_JWZW01000001.1	115625..116929		0.712758698	-1.821603708	-0.865209134	1.31E-03	2.36E-03	1	36.26030072	5.312109762	2.409284957	9.27E-24	4.76E-23	4.41E-20	17.51093612	2.735915374	1.452023606	7.52E-19	1.90E-18	3.58E-15	2.190412683	-1.246508641	-0.317892884	0.111200103	0.144375154	1	gsk	UniProtKB	P0AEW6	gsk	acts_upstream_of_or_within	0032264 // IMP salvage (GO_REF:0000104 [IEA] UniRule:UR001548183) /// 0032263 // GMP salvage (GO_REF:0000041 [IEA] UniPathway:UPA00909) /// 0006166 // purine ribonucleoside salvage (GO_REF:0000043 [IEA] UniProtKB-KW:KW-0660) /// 0032263 // GMP salvage (PMID:765747 [IMP]) /// 0032264 // IMP salvage (PMID:765747 [IMP]) /// 0016310 // phosphorylation (GO_REF:0000043 [IEA] UniProtKB-KW:KW-0418) /// 0…		0008906 // inosine kinase activity (GO_REF:0000002 [IEA] InterPro:IPR046405) /// 0005515 // protein binding (PMID:24561554 [IPI] UniProtKB:P75767) /// 0005524 // ATP binding (GO_REF:0000104 [IEA] UniRule:UR001548183) /// 0000166 // nucleotide binding (GO_REF:0000043 [IEA] UniProtKB-KW:KW-0547) /// 0016301 // kinase activity (GO_REF:0000043 [IEA] UniProtKB-KW:KW-0418) /// 0008906 // inosine kinase…	Guanosine-inosine kinase	gsk|JW0466|b0477	protein	taxon:83333	20210127	EcoCyc			1415	16.3182488	17.04389645	13.36197784	1747	14.41329165
ybaL	NZ_JWZW01000001.1	complement(117059..118735)		9.427750379	-5.961666317	-2.575715628	5.50E-45	7.28E-44	2.61E-41	22.73001331	-4.161127944	-2.056974648	5.10E-23	2.55E-22	2.42E-19	49.36946665	-1.755938714	-0.812242492	4.62E-11	8.92E-11	2.20E-07	9.427750379	-13.99318412	-3.806652377	1.82E-135	9.87E-134	8.68E-132	ybaL	UniProtKB	P39830	ybaL	enables	0006813 // potassium ion transport (GO_REF:0000002 [IEA] InterPro:IPR003148) /// 0006812 // cation transport (GO_REF:0000002 [IEA] InterPro:IPR004771|InterPro:IPR006153) /// 0055085 // transmembrane transport (GO_REF:0000002 [IEA] InterPro:IPR006153) /// 1902600 // hydrogen ion transmembrane transport (GO_REF:0000002 [IEA] InterPro:IPR006153) /// 0006811 // ion transport (GO_REF:0000043 [IEA] Uni…	0005886 // plasma membrane (PMID:17309111 [IDA]) /// 0016020 // membrane (GO_REF:0000002 [IEA] InterPro:IPR004771|InterPro:IPR006153) /// 0005886 // plasma membrane (GO_REF:0000044 [IEA] UniProtKB-SubCell:SL-0037) /// 0016020 // membrane (GO_REF:0000043 [IEA] UniProtKB-KW:KW-0472) /// 0005886 // plasma membrane (GO_REF:0000043 [IEA] UniProtKB-KW:KW-0997) /// 0005886 // plasma membrane (PMID:15919…	0015297 // antiporter activity (GO_REF:0000002 [IEA] InterPro:IPR006153) /// 0000166 // nucleotide binding (GO_REF:0000043 [IEA] UniProtKB-KW:KW-0547) /// 0008324 // cation transmembrane transporter activity (GO_REF:0000002 [IEA] InterPro:IPR004771) /// 0015297 // antiporter activity (GO_REF:0000043 [IEA] UniProtKB-KW:KW-0050)	Putative cation/proton antiporter YbaL	ybaL|ylaA|JW0467|b0478	protein	taxon:83333	20230507	UniProt			5479	49.1695077	51.35600075	51.73871138	6533	41.9430856
fsr	NZ_JWZW01000001.1	complement(118974..120194)		1.016152786	-1.023226273	-0.033125213	0.888808	0.910635684	1	6.043930809	1.05637138	0.07911712	0.818039988	0.847090209	1	7.551597548	1.448792454	0.534850937	1.87E-04	2.66E-04	0.89049626	5.163232698	2.335307561	1.223612566	5.59E-10	1.72E-09	2.66E-06	fsr	UniProtKB	P52067	fsr	acts_upstream_of_or_within	0006974 // cellular response to DNA damage stimulus (PMID:11967071 [IEP]) /// 0046677 // response to antibiotic (GO_REF:0000043 [IEA] UniProtKB-KW:KW-0046) /// 0055085 // transmembrane transport (GO_REF:0000002 [IEA] InterPro:IPR011701) /// 0046677 // response to antibiotic (PMID:8917080 [IMP])	0005886 // plasma membrane (GO_REF:0000044 [IEA] UniProtKB-SubCell:SL-0037) /// 0005886 // plasma membrane (PMID:21873635 [IBA] PANTHER:PTN001921375|UniProtKB:P52067) /// 0016020 // membrane (GO_REF:0000043 [IEA] UniProtKB-KW:KW-0472) /// 0005886 // plasma membrane (GO_REF:0000043 [IEA] UniProtKB-KW:KW-0997) /// 0005886 // plasma membrane (PMID:8917080 [ISM]) /// 0005886 // plasma membrane (PMID:…	0022857 // transmembrane transporter activity (GO_REF:0000002 [IEA] InterPro:IPR011701|InterPro:IPR020846)	Fosmidomycin resistance protein	fsr|JW0468|b0479	protein	taxon:83333	20110815	EcoliWiki			585	7.210540563	7.531182309	5.524209921	723	6.375340934
ushA	NZ_JWZW01000001.1	120412..122064		14.60816371	-1.229339121	-0.297882948	0.086668165	0.118247308	1	17.41237547	-5.513660068	-2.463010324	2.54E-28	1.49E-27	1.21E-24	20.20621722	-4.355949704	-2.122987296	7.43E-56	4.08E-55	3.54E-52	17.3730106	-2.163541929	-1.11339508	4.29E-13	1.62E-12	2.04E-09	ushA	UniProtKB	P07024	ushA	enables	0009166 // nucleotide catabolic process (GO_REF:0000002 [IEA] InterPro:IPR006179|InterPro:IPR008334|InterPro:IPR036907)	0110165 /// 0030288 // outer membrane-bounded periplasmic space (PMID:5341266 [IDA]) /// 0030288 // outer membrane-bounded periplasmic space (PMID:11802543 [IMP]) /// 0042597 // periplasmic space (GO_REF:0000043 [IEA] UniProtKB-KW:KW-0574) /// 0042597 // periplasmic space (GO_REF:0000044 [IEA] UniProtKB-SubCell:SL-0200) /// 0030288 // outer membrane-bounded periplasmic space (PMID:21873635 [IBA] …	0008253 // 5'-nucleotidase activity (PMID:21873635 [IBA] PANTHER:PTN008520766|UniProtKB:P07024) /// 0008253 // 5'-nucleotidase activity (GO_REF:0000003 [IEA] EC:3.1.3.5) /// 0046872 // metal ion binding (GO_REF:0000002 [IEA] InterPro:IPR006146) /// 0046872 // metal ion binding (PMID:10331872 [IDA]) /// 0000166 // nucleotide binding (GO_REF:0000043 [IEA] UniProtKB-KW:KW-0547) /// 0046872 // metal …	Protein UshA	ushA|JW0469|b0480	protein	taxon:83333	20230507	InterPro			2000	18.20894417	19.01866816	18.88618776	2670	17.39078512
SC80_RS00585	NZ_JWZW01000001.1	complement(122102..122605)		1.682390423	2.252360177	1.171437549	7.69E-04	1.42E-03	1	4.161208076	-1.094762121	-0.130617423	0.832672318	0.860101999	1	7.556334481	1.911028086	0.934348982	5.38E-06	8.31E-06	0.025639546	4.443905129	2.594399088	1.375400422	5.43E-08	1.46E-07	2.59E-04																	265	7.913032686	8.264913187	2.502419879	281	6.002837192
SC80_RS00590	NZ_JWZW01000001.1	complement(122602..123402)		1.305740573	2.119048171	1.083416384	1.52E-03	2.73E-03	1	11.0065278	3.067771273	1.617190922	3.39E-06	7.75E-06	0.016124373	13.71760804	4.211840655	2.074450856	2.47E-30	8.43E-30	1.18E-26	2.881020231	2.055252935	1.039315954	4.50E-06	1.02E-05	0.021408415																	698	13.1144635	13.6976437	6.591279529	867	11.65379469
ybaK	NZ_JWZW01000001.1	complement(123426..123905)		2.767739531	4.590192151	2.198554548	2.67E-12	9.85E-12	1.27E-08	18.62322957	5.782949483	2.5318055	1.08E-11	3.46E-11	5.15E-08	22.39100368	7.327279772	2.873277702	2.45E-40	1.03E-39	1.17E-36	4.400896536	3.372673003	1.753892449	8.72E-13	3.23E-12	4.15E-09	ybaK	UniProtKB	P0AAR3	ybaK	NOT|enables	0106074 /// 0010165 // response to X-ray (PMID:27718375 [IMP]) /// 0006412 // translation (GO_REF:0000043 [IEA] UniProtKB-KW:KW-0648)	0005737 // cytoplasm (GO_REF:0000044 [IEA] UniProtKB-SubCell:SL-0086) /// 0005829 // cytosol (PMID:18304323 [IDA]) /// 0005737 // cytoplasm (GO_REF:0000043 [IEA] UniProtKB-KW:KW-0963)	0043907 // Cys-tRNA(Pro) hydrolase activity (PMID:23185990 [IDA]) /// 0005515 // protein binding (PMID:15690043 [IPI] UniProtKB:P0A9P0) /// 0016829 // lyase activity (GO_REF:0000043 [IEA] UniProtKB-KW:KW-0456) /// 0002161 // aminoacyl-tRNA editing activity (PMID:15886196 [IMP]) /// 0002161 // aminoacyl-tRNA editing activity (GO_REF:0000002 [IEA] InterPro:IPR007214|InterPro:IPR036754) /// 0002161 …	Cys-tRNA(Pro)/Cys-tRNA(Cys) deacylase YbaK	ybaK|JW0470|b0481	protein	taxon:83333	20100413	UniProt			715	22.4177709	23.414655	6.751812125	872	19.55942254
ybaP	NZ_JWZW01000001.1	complement(124109..124903)		3.455904741	-1.050147016	-0.070591313	0.757018549	0.796368109	1	20.20173811	1.048857938	0.068819287	0.805342567	0.836310514	1	14.96228218	-1.171935211	-0.228892815	0.141050114	0.160372969	1	10.14962423	1.348323176	0.431166334	0.013362345	0.020351287	1																	848	16.05300518	16.76685785	8.007743611	938	12.70329814
SC80_RS00605	NZ_JWZW01000001.1	125036..125338		1467.657655	30.27035225	4.919833558	1.04E-89	3.92E-88	4.94E-86	183.3162564	-1.411671306	-0.49740421	0.011494705	0.018445083	1	726.8958875	3.04598276	1.606907776	3.39E-26	1.05E-25	1.62E-22	82.54178574	-1.255531462	-0.328298181	0.08291702	0.110116578	1																	12017	596.8717921	623.4137708	113.4776592	17525	622.724825
ybaQ	NZ_JWZW01000001.1	125374..125715		301.7095022	3.276116692	1.711986745	4.01E-14	1.66E-13	1.91E-10	46.19049945	-17.43116652	-4.123597215	3.72E-32	2.45E-31	1.77E-28	361.2791887	-1.264096646	-0.338106768	0.104792855	0.120762739	1	46.19049945	-7.478366457	-2.902723168	1.04E-45	1.34E-44	4.94E-42	ybaQ	UniProtKB	P0A9T6	ybaQ	enables			0003677 // DNA binding (GO_REF:0000002 [IEA] InterPro:IPR010982|InterPro:IPR013430) /// 0003677 // DNA binding (GO_REF:0000043 [IEA] UniProtKB-KW:KW-0238)	Uncharacterized HTH-type transcriptional regulator YbaQ	ybaQ|JW0472|b0483	protein	taxon:83333	20230507	InterPro			7278	320.2680145	334.5098448	68.72683727	9943	313.0200198
copA	NZ_JWZW01000001.1	complement(125773..128277)		23.32866612	4.011351961	2.004088556	1.12E-24	7.79E-24	5.32E-21	20.36763892	-1.580082084	-0.659999507	5.62E-04	1.07E-03	1	41.94740006	1.418177877	0.504038496	1.23E-04	1.77E-04	0.586885125	9.07746172	-1.381293282	-0.466019672	4.17E-03	6.88E-03	1	copA	UniProtKB	Q59385	copA	enables	0035434 // copper ion transmembrane transport (GO_REF:0000108 [IEA] GO:0140581) /// 0055070 // copper ion homeostasis (PMID:21873635 [IBA] PANTHER:PTN000642961|FB:FBgn0030343|TAIR:locus:2119265|CGD:CAL0000174668|MGI:MGI:99400|MGI:MGI:103297|UniProtKB:Q04656) /// 0006812 // cation transport (GO_REF:0000002 [IEA] InterPro:IPR027256) /// 0006825 // copper ion transport (GO_REF:0000043 [IEA] UniProtK…	0016020 // membrane (PMID:16858726 [HDA]) /// 0005886 // plasma membrane (GO_REF:0000044 [IEA] UniProtKB-SubCell:SL-0037) /// 0016020 // membrane (GO_REF:0000043 [IEA] UniProtKB-KW:KW-0472) /// 0005886 // plasma membrane (GO_REF:0000043 [IEA] UniProtKB-KW:KW-0997) /// 0005737 // cytoplasm (GO_REF:0000044 [IEA] UniProtKB-SubCell:SL-0086) /// 0016020 // membrane (PMID:21873635 [IBA] PANTHER:PTN0006…	0043682 // copper-transporting ATPase activity (PMID:21873635 [IBA] PANTHER:PTN000642961|MGI:MGI:103297|MGI:MGI:99400|CGD:CAL0000174668|UniProtKB:P35670) /// 0015662 // ATPase activity, coupled to transmembrane movement of ions, phosphorylative mechanism (GO_REF:0000117 [IEA] ARBA:ARBA00027840) /// 0005524 // ATP binding (GO_REF:0000002 [IEA] InterPro:IPR001757) /// 0005507 // copper ion binding …	Copper-exporting P-type ATPase	copA|atcU|f834|ybaR|JW0473|b0484	protein	taxon:83333	20230507	InterPro			6489	38.98501145	40.71861548	61.2762362	8239	35.4117634
glsA	NZ_JWZW01000001.1	128539..129471		0.678251234	-1.319762089	-0.400277881	0.258764434	0.317023093	1	6.211145477	1.303360051	0.382235681	0.391043012	0.467109182	1	5.534196004	1.272070339	0.347178446	0.097523101	0.112876592	1	0.702890673	-2.611698654	-1.384988444	3.61E-06	8.27E-06	0.017187301																	309	4.984303255	5.205947623	2.917916009	406	4.685168028
ybaT	NZ_JWZW01000001.1	129474..130766		1.091297166	-1.58620817	-0.665582119	5.77E-03	9.51E-03	1	7.115304865	-1.377460815	-0.462011278	0.15781464	0.207839563	1	6.235745446	-1.403778774	-0.489315594	2.69E-04	3.79E-04	1	2.484495964	-1.50537472	-0.590122649	1.42E-03	2.50E-03	1	ybaT	UniProtKB	P77400	ybaT	acts_upstream_of_or_within	0009268 // response to pH (PMID:12426343 [IEP]) /// 1990169 // stress response to copper ion (PMID:28611214 [IDA]) /// 0055085 // transmembrane transport (GO_REF:0000002 [IEA] InterPro:IPR002293) /// 1990169 // stress response to copper ion (PMID:28611214 [IEP]) /// 0006865 // amino acid transport (GO_REF:0000043 [IEA] UniProtKB-KW:KW-0029)	0016020 // membrane (GO_REF:0000002 [IEA] InterPro:IPR002293) /// 0005886 // plasma membrane (GO_REF:0000044 [IEA] UniProtKB-SubCell:SL-0037) /// 0016020 // membrane (GO_REF:0000043 [IEA] UniProtKB-KW:KW-0472) /// 0005886 // plasma membrane (GO_REF:0000043 [IEA] UniProtKB-KW:KW-0997) /// 0005886 // plasma membrane (PMID:15919996 [IDA]) /// 0005886 // plasma membrane (GO_REF:0000043 [IEA] UniProtK…	0022857 // transmembrane transporter activity (GO_REF:0000002 [IEA] InterPro:IPR002293)	Inner membrane transport protein YbaT	ybaT|JW0475|b0486	protein	taxon:83333	20120405	EcoCyc			517	6.017549069	6.285140303	4.882079537	640	5.32920259
cueR	NZ_JWZW01000001.1	130891..131298		28.88164991	1.701813264	0.767072743	2.26E-05	4.94E-05	0.107335363	13.10065537	-6.517700379	-2.704363032	7.88E-13	2.64E-12	3.74E-09	22.33015869	-3.703020607	-1.888702578	2.55E-47	1.22E-46	1.21E-43	31.81679881	-1.117998081	-0.160917711	0.328778883	0.385356047	1	cueR	UniProtKB	P0A9G4	cueR	acts_upstream_of_or_within	0006351 // transcription, DNA-templated (PMID:11136469 [IDA]) /// 0006351 // transcription, DNA-templated (PMID:11167016 [IEP]) /// 0006355 // regulation of transcription, DNA-templated (GO_REF:0000002 [IEA] InterPro:IPR000551) /// 0045893 // positive regulation of transcription, DNA-templated (GO_REF:0000002 [IEA] InterPro:IPR011789) /// 0006351 // transcription, DNA-templated (PMID:11136469 [IE…	0005737 // cytoplasm (GO_REF:0000044 [IEA] UniProtKB-SubCell:SL-0086) /// 0032993 // protein-DNA complex (PMID:11136469 [IPI] RefSeq:NC_000913.2) /// 0005737 // cytoplasm (GO_REF:0000043 [IEA] UniProtKB-KW:KW-0963)	0003700 // transcription factor activity, sequence-specific DNA binding (PMID:11136469 [IDA]) /// 0005507 // copper ion binding (GO_REF:0000002 [IEA] InterPro:IPR011789) /// 0003677 // DNA binding (GO_REF:0000002 [IEA] InterPro:IPR000551|InterPro:IPR011789) /// 0042802 // identical protein binding (PMID:26293965 [IPI] UniProtKB:P0A9G4) /// 0001216 // bacterial-type RNA polymerase transcriptional …	HTH-type transcriptional regulator CueR	cueR|copR|ybbI|JW0476|b0487	protein	taxon:83333	20061101	EcoCyc			559	20.61955398	21.53647412	5.27868948	750	19.7916445
SC80_RS00635	NZ_JWZW01000001.1	complement(131302..131505)		2.389036467	22.65293499	4.501626078	2.59E-07	6.85E-07	1.23E-03	8.554940552	15.08161624	3.91471914	2.07E-04	4.10E-04	0.984640265	4.264006373	9.228752096	3.206135581	7.62E-06	1.17E-05	0.036298153	1.395436384	7.306337028	2.869148304	1.88E-04	3.66E-04	0.894965238																	49	3.614877085	3.775625158	0.4627116	86	4.538883805
SC80_RS00640	NZ_JWZW01000001.1	complement(131502..131924)		0.510458624	6.452133459	2.68977628	1.23E-03	2.23E-03	1	9.194382442	19.18251273	4.261719807	2.16E-08	5.73E-08	1.02E-04	3.766312162	8.844271362	3.144743291	2.31E-09	4.17E-09	1.10E-05	1.045821936	5.517137224	2.463919864	3.83E-05	7.98E-05	0.182351158																	92	3.273219141	3.418774206	0.868764637	137	3.487072532
SC80_RS00645	NZ_JWZW01000001.1	complement(132010..133026)		0.90827179	1.906367309	0.930826117	2.73E-03	4.72E-03	1	3.929483776	1.523326671	0.607225355	0.183983108	0.237757399	1	3.002577976	1.286607842	0.363572387	0.081124846	0.095004613	1	1.389877262	1.342287877	0.424694116	0.105677654	0.137768705	1																	174	2.574873618	2.689374323	1.643098335	240	2.540803447
SC80_RS00650	NZ_JWZW01000001.1	133393..133755		14.36968571	5.295584355	2.404789891	2.63E-24	1.80E-23	1.25E-20	277.2275702	18.4641183	4.206652467	7.65E-108	2.82E-106	3.63E-104	45.77811779	3.289268078	1.717766594	8.78E-31	3.02E-30	4.18E-27	27.58822281	4.491588961	2.167225908	5.65E-23	3.60E-22	2.69E-19																	1039	43.07611668	44.99164592	9.811374543	1337	39.65569479
ybbJ	NZ_JWZW01000001.1	complement(133858..134316)		208.3898612	-13.61821797	-3.767466024	6.19E-48	8.89E-47	2.94E-44	208.3898612	-32.47425311	-5.02122444	9.02E-80	1.88E-78	4.29E-76	208.3898612	-39.45234471	-5.302039139	1.21E-123	1.56E-122	5.78E-120	208.3898612	-13.66552124	-3.772468584	3.86E-52	5.76E-51	1.84E-48	ybbJ	UniProtKB	P0AAS3	ybbJ	located_in		0005886 // plasma membrane (GO_REF:0000044 [IEA] UniProtKB-SubCell:SL-0037) /// 0016020 // membrane (GO_REF:0000043 [IEA] UniProtKB-KW:KW-0472) /// 0005886 // plasma membrane (PMID:21873635 [IBA] PANTHER:PTN002127337|UniProtKB:P0AAS3) /// 0005886 // plasma membrane (GO_REF:0000043 [IEA] UniProtKB-KW:KW-0997) /// 0005886 // plasma membrane (PMID:15919996 [IDA]) /// 0005886 // plasma membrane (GO_R…		Inner membrane protein YbbJ	ybbJ|JW5065|b0488	protein	taxon:83333	20230507	UniProt			1766	57.90360936	60.4784946	16.67650379	2008	47.10118181
qmcA	NZ_JWZW01000001.1	complement(134313..135230)		62.40604123	-2.277971148	-1.187749475	2.03E-10	6.74E-10	9.63E-07	62.40604123	-32.43827265	-5.019625092	9.01E-98	2.86E-96	4.28E-94	62.40604123	-14.25604959	-3.833502355	1.12E-222	3.84E-221	5.34E-219	62.40604123	-5.097184543	-2.349700587	3.18E-44	3.92E-43	1.52E-40	qmcA	UniProtKB	P0AA53	qmcA	enables		0005886 // plasma membrane (PMID:17309111 [IDA]) /// 0016020 // membrane (GO_REF:0000002 [IEA] InterPro:IPR001972) /// 0110165 /// 0005886 // plasma membrane (PMID:27510400 [RCA]) /// 0005886 // plasma membrane (PMID:21873635 [IBA] PANTHER:PTN002457947|UniProtKB:P0AA53|UniProtKB:P0ABC7) /// 0005886 // plasma membrane (GO_REF:0000044 [IEA] UniProtKB-SubCell:SL-0037) /// 0005886 // plasma membrane …	0042802 // identical protein binding (PMID:16573693 [IDA]) /// 0005515 // protein binding (PMID:16573693 [IPI] UniProtKB:P0AAI3)	Protein QmcA	qmcA|ybbK|JW0478|b0489	protein	taxon:83333	20190617	EcoCyc			2457	40.28005895	42.07125176	23.20168167	2875	33.71909803
fetA	NZ_JWZW01000001.1	135376..136053		7.583194883	-1.477001413	-0.562671206	0.015699386	0.02426568	1	16.11503419	-3.893316979	-1.960999808	4.05E-11	1.26E-10	1.93E-07	36.43913272	-1.590389479	-0.669380118	6.48E-07	1.05E-06	3.09E-03	22.31282881	-1.133818801	-0.181190097	0.375607563	0.432615961	1	fetA	UniProtKB	P77279	fetA	acts_upstream_of_or_within	0035435 // phosphate ion transmembrane transport (GO_REF:0000002 [IEA] InterPro:IPR005670) /// 0034755 // iron ion transmembrane transport (GO_REF:0000043 [IEA] UniProtKB-KW:KW-0410) /// 0006811 // ion transport (GO_REF:0000043 [IEA] UniProtKB-KW:KW-0406) /// 0006879 // cellular iron ion homeostasis (PMID:24038693 [IMP])	0043190 // ATP-binding cassette (ABC) transporter complex (PMID:24038693 [RCA]) /// 0005886 // plasma membrane (GO_REF:0000044 [IEA] UniProtKB-SubCell:SL-0037) /// 0016020 // membrane (GO_REF:0000043 [IEA] UniProtKB-KW:KW-0472) /// 0005886 // plasma membrane (GO_REF:0000043 [IEA] UniProtKB-KW:KW-0997) /// 0005886 // plasma membrane (PMID:15911532 [IDA]) /// 0016020 // membrane (GO_REF:0000002 [IE…	0005524 // ATP binding (GO_REF:0000002 [IEA] InterPro:IPR003439|InterPro:IPR017871) /// 0016887 // ATPase activity (GO_REF:0000002 [IEA] InterPro:IPR017871) /// 0016887 // ATPase activity (PMID:24038693 [RCA]) /// 0000166 // nucleotide binding (GO_REF:0000043 [IEA] UniProtKB-KW:KW-0547) /// 0005315 // inorganic phosphate transmembrane transporter activity (GO_REF:0000002 [IEA] InterPro:IPR005670)…	Probable iron export ATP-binding protein FetA	fetA|ybbL|JW0479|b0490	protein	taxon:83333	20131010	EcoCyc			1581	35.09375164	36.65431728	14.92953143	1938	30.77548175
fetB	NZ_JWZW01000001.1	136040..136819		5.634199533	-2.449591139	-1.29254097	1.70E-09	5.30E-09	8.07E-06	15.23742044	-3.96346145	-1.986760944	1.40E-10	4.23E-10	6.67E-07	23.37007091	-2.332054329	-1.221601399	1.84E-13	3.88E-13	8.77E-10	9.720615116	-2.41287802	-1.270754984	2.10E-12	7.59E-12	9.98E-09	fetB	UniProtKB	P77307	fetB	acts_upstream_of_or_within	0034755 // iron ion transmembrane transport (GO_REF:0000043 [IEA] UniProtKB-KW:KW-0410) /// 0006811 // ion transport (GO_REF:0000043 [IEA] UniProtKB-KW:KW-0406) /// 0006879 // cellular iron ion homeostasis (PMID:24038693 [IMP])	0005886 // plasma membrane (PMID:24038693 [IDA]) /// 0043190 // ATP-binding cassette (ABC) transporter complex (PMID:24038693 [RCA]) /// 0005886 // plasma membrane (GO_REF:0000044 [IEA] UniProtKB-SubCell:SL-0037) /// 0016020 // membrane (GO_REF:0000043 [IEA] UniProtKB-KW:KW-0472) /// 0005886 // plasma membrane (GO_REF:0000043 [IEA] UniProtKB-KW:KW-0997) /// 0005886 // plasma membrane (PMID:159199…		Probable iron export permease protein FetB	fetB|ybbM|JW5066|b0491	protein	taxon:83333	20131010	EcoCyc			1106	21.33969198	22.28863555	10.44406183	1497	20.6636948
cnoX	NZ_JWZW01000001.1	complement(136882..137736)		5.60191938	2.62555813	1.392624137	3.54E-11	1.23E-10	1.68E-07	16.69204917	1.479061766	0.564682301	0.034574389	0.051514756	1	12.7174904	1.196754139	0.259126796	0.071840651	0.084568535	1	6.549691359	1.443968252	0.530039023	3.08E-03	5.19E-03	1	cnoX	UniProtKB	P77395	cnoX	acts_upstream_of_or_within	0042026 // protein refolding (PMID:29754824 [IDA]) /// 0061077 // chaperone-mediated protein folding (PMID:16563353 [IDA]) /// 0036506 // maintenance of unfolded protein (PMID:29754824 [IDA]) /// 0045454 // cell redox homeostasis (PMID:21873635 [IBA] PANTHER:PTN001625774|UniProtKB:Q9SEU7|UniProtKB:O53161) /// 0034599 // cellular response to oxidative stress (PMID:29754824 [IMP])	0005829 // cytosol (PMID:16858726 [IDA]) /// 0005829 // cytosol (PMID:15911532 [IDA]) /// 0005829 // cytosol (PMID:18304323 [IDA])	0005515 // protein binding (PMID:15690043 [IPI] UniProtKB:P0A988) /// 0005515 // protein binding (PMID:15690043 [IPI] UniProtKB:P0A6F5|UniProtKB:P0A991) /// 0005515 // protein binding (PMID:18657513 [IPI] UniProtKB:P0A6F5|UniProtKB:P0A6Y8|UniProtKB:P0C8J6|UniProtKB:P62399|UniProtKB:P77395) /// 0005515 // protein binding (PMID:21498507 [IPI] UniProtKB:P0A6F5|UniProtKB:P0A717|UniProtKB:P0A7L0|UniPr…	Chaperedoxin	cnoX|ybbN|JW5067|b0492	protein	taxon:83333	20180620	EcoCyc			708	12.46220139	13.01637649	6.685710468	823	10.3636921
ybbO	NZ_JWZW01000001.1	complement(137797..138606)		1.850670482	1.857957039	0.893717143	4.75E-03	7.94E-03	1	12.18508605	2.337783766	1.225141494	5.99E-04	1.13E-03	1	11.48816567	2.460115835	1.298726246	1.11E-14	2.43E-14	5.28E-11	6.390375051	3.219686186	1.686920079	1.59E-17	7.80E-17	7.55E-14	ybbO	UniProtKB	P0AFP4	ybbO	enables	0008202 // steroid metabolic process (PMID:21873635 [IBA] PANTHER:PTN000672121|UniProtKB:P37059|RGD:2835|ZFIN:ZDB-GENE-030131-6030|UniProtKB:Q92781|UniProtKB:P80365|MGI:MGI:1201375|WB:WBGene00000979|UniProtKB:O14756|UniProtKB:O75452|FB:FBgn0262112|RGD:621803|UniProtKB:Q9BPW9|MGI:MGI:1195275)		0008106 // alcohol dehydrogenase (NADP+) activity (PMID:25108218 [IDA]) /// 0016491 // oxidoreductase activity (GO_REF:0000043 [IEA] UniProtKB-KW:KW-0560) /// 0016491 // oxidoreductase activity (GO_REF:0000002 [IEA] InterPro:IPR020904) /// 0016491 // oxidoreductase activity (PMID:21873635 [IBA] PANTHER:PTN000672121|UniProtKB:Q02337|UniProtKB:P37059|UniProtKB:Q92781|ZFIN:ZDB-GENE-030131-6030|UniPr…	Uncharacterized oxidoreductase YbbO	ybbO|JW0482|b0493	protein	taxon:83333	20140905	EcoCyc			600	11.14792026	11.64365128	5.665856329	745	9.902663805
tesA	NZ_JWZW01000001.1	complement(138596..139219)		12.77670674	2.7735639	1.471740964	1.55E-15	6.99E-15	7.37E-12	72.38091679	2.936766075	1.554228354	2.20E-13	7.63E-13	1.05E-09	39.80603289	1.773035516	0.826221436	7.75E-11	1.48E-10	3.69E-07	15.66027088	1.613070993	0.689809934	3.13E-05	6.58E-05	0.14917672	tesA	UniProtKB	P0ADA1	tesA	enables	0006508 // proteolysis (GO_REF:0000043 [IEA] UniProtKB-KW:KW-0645) /// 0006629 // lipid metabolic process (GO_REF:0000002 [IEA] InterPro:IPR008265) /// 0006629 // lipid metabolic process (GO_REF:0000043 [IEA] UniProtKB-KW:KW-0443)	0030288 // outer membrane-bounded periplasmic space (PMID:8432696 [IDA]) /// 0030288 // outer membrane-bounded periplasmic space (PMID:24140104 [IDA]) /// 0042597 // periplasmic space (GO_REF:0000043 [IEA] UniProtKB-KW:KW-0574) /// 0042597 // periplasmic space (GO_REF:0000044 [IEA] UniProtKB-SubCell:SL-0200)	0008233 // peptidase activity (GO_REF:0000043 [IEA] UniProtKB-KW:KW-0645) /// 0004622 // lysophospholipase activity (PMID:21873635 [IBA] PANTHER:PTN001251764|UniProtKB:P0ADA1|UniProtKB:Q9HZY8) /// 0042802 // identical protein binding (PMID:4554913 [IDA]) /// 0016290 // palmitoyl-CoA hydrolase activity (GO_REF:0000116 [IEA] RHEA:16645) /// 0016788 // hydrolase activity, acting on ester bonds (GO_R…	Thioesterase 1/protease 1/lysophospholipase L1	tesA|apeA|pldC|JW0483|b0494	protein	taxon:83333	20230507	UniProt			1584	38.2030652	39.90189728	14.95786071	2100	36.23393377
ybbA	NZ_JWZW01000001.1	139190..139876		4.144483869	-1.073210385	-0.10193292	0.663982022	0.712843905	1	21.70757976	-1.078416952	-0.10891508	0.702418815	0.750752559	1	22.84254271	1.065580509	0.091639599	0.550114088	0.578147698	1	7.233229396	-1.253843192	-0.326356933	0.102361976	0.133629111	1	ybbA	UniProtKB	P0A9T8	ybbA	enables			0005524 // ATP binding (GO_REF:0000002 [IEA] InterPro:IPR003439|InterPro:IPR017871) /// 0016887 // ATPase activity (GO_REF:0000002 [IEA] InterPro:IPR017871) /// 0000166 // nucleotide binding (GO_REF:0000043 [IEA] UniProtKB-KW:KW-0547) /// 0005524 // ATP binding (GO_REF:0000043 [IEA] UniProtKB-KW:KW-0067) /// 0005524 // ATP binding (PMID:9593292 [ISM])	Uncharacterized ABC transporter ATP-binding protein YbbA	ybbA|JW0484|b0495	protein	taxon:83333	20230507	UniProt			950	20.81107385	21.73651058	8.970939187	1338	20.96911771
ybbP	NZ_JWZW01000001.1	139873..142287		1.105659908	-1.153356856	-0.205838961	0.360079569	0.422327603	1	9.529063772	1.342549551	0.424975336	0.080881148	0.113000616	1	10.16172153	1.553195949	0.63523985	5.87E-06	9.05E-06	0.027975546	2.737894361	-1.018150511	-0.025950848	0.890405848	0.909119074	1	ybbP	UniProtKB	P77504	ybbP	located_in		0016020 // membrane (GO_REF:0000002 [IEA] InterPro:IPR003838) /// 0005886 // plasma membrane (GO_REF:0000044 [IEA] UniProtKB-SubCell:SL-0039) /// 0016020 // membrane (GO_REF:0000043 [IEA] UniProtKB-KW:KW-0472) /// 0005886 // plasma membrane (PMID:21873635 [IBA] PANTHER:PTN001250493|UniProtKB:P77504) /// 0005886 // plasma membrane (PMID:15919996 [IDA]) /// 0005886 // plasma membrane (GO_REF:000004…		Uncharacterized ABC transporter permease YbbP	ybbP|JW0485|b0496	protein	taxon:83333	20230507	UniProt			1506	9.385025542	9.802363321	14.22129939	2084	9.290976481
mnmH	NZ_JWZW01000001.1	complement(142346..143440)		0.380672113	-1.455103057	-0.541121335	0.160012673	0.206126835	1	4.367395534	1.585467575	0.664908373	0.106810555	0.145882348	1	9.229383618	3.447052407	1.785363233	2.71E-24	7.92E-24	1.29E-20	1.610757047	1.426918073	0.512902504	0.021105238	0.030984286	1																	682	9.373415694	9.790237201	6.440190027	790	7.767723415
allS	NZ_JWZW01000001.1	complement(143509..144435)		1.082371635	2.546201607	1.348346656	1.01E-03	1.84E-03	1	1.865478057	-1.181610472	-0.240754518	0.719907294	0.765314106	1	1.903851686	-1.069375158	-0.096768068	0.676299459	0.701631234	1	0.666010497	-1.295319688	-0.373308202	0.222946204	0.272610829	1	allS	UniProtKB	P0ACR0	allS	acts_upstream_of_or_within	0006355 // regulation of transcription, DNA-templated (GO_REF:0000002 [IEA] InterPro:IPR000847) /// 0006355 // regulation of transcription, DNA-templated (PMID:21873635 [IBA] PANTHER:PTN001577438|UniProtKB:P9WMF5|UniProtKB:P0A8S1|UniProtKB:P0A8R9|UniProtKB:P0ACR0|UniProtKB:P36771) /// 0045893 // positive regulation of transcription, DNA-templated (PMID:12460564 [IMP]) /// 0045893 // positive regu…		0043565 // sequence-specific DNA binding (PMID:12460564 [IDA]) /// 0003700 // transcription factor activity, sequence-specific DNA binding (GO_REF:0000002 [IEA] InterPro:IPR000847) /// 0003700 // transcription factor activity, sequence-specific DNA binding (PMID:21873635 [IBA] PANTHER:PTN001577438|UniProtKB:P0A8R9|UniProtKB:P0ACR0|UniProtKB:P0A8S1|UniProtKB:P9WMF5) /// 0003677 // DNA binding (GO_…	HTH-type transcriptional activator AllS	allS|glxA1|ybbS|JW0492|b0504	protein	taxon:83333	20090928	EcoCyc			111	1.802066722	1.882201882	1.048183421	146	1.695719064
allA	NZ_JWZW01000001.1	144665..145147		0.714153868	-1.299175352	-0.377596167	0.405402911	0.468439321	1	2.141588096	-2.478855689	-1.309674285	0.084146471	0.117174275	1	4.313599897	-1.218544948	-0.285159468	0.133406444	0.152227138	1	1.641475086	-1.338949687	-0.421101751	0.102126456	0.133358217	1	allA	UniProtKB	P77731	allA	enables	0000256 // allantoin catabolic process (GO_REF:0000002 [IEA] InterPro:IPR007247|InterPro:IPR023525) /// 0000256 // allantoin catabolic process (GO_REF:0000104 [IEA] UniRule:UR000031369) /// 0006144 // purine nucleobase metabolic process (GO_REF:0000043 [IEA] UniProtKB-KW:KW-0659) /// 0000256 // allantoin catabolic process (GO_REF:0000041 [IEA] UniPathway:UPA00395) /// 0006145 // purine nucleobase…		0050385 // ureidoglycolate lyase activity (PMID:24107613 [IDA]) /// 0050385 // ureidoglycolate lyase activity (GO_REF:0000104 [IEA] UniRule:UR000031369) /// 0050385 // ureidoglycolate lyase activity (PMID:19935661 [IDA]) /// 0016829 // lyase activity (GO_REF:0000043 [IEA] UniProtKB-KW:KW-0456) /// 0050385 // ureidoglycolate lyase activity (GO_REF:0000003 [IEA] EC:4.3.2.3) /// 0050385 // ureidogly…	Ureidoglycolate lyase	allA|glxA2|ybbT|JW0493|b0505	protein	taxon:83333	20230507	InterPro			124	3.863689134	4.0355015	1.170943641	184	4.101582707
allR	NZ_JWZW01000001.1	145225..146040		15.05680095	-2.019426502	-1.013945639	4.10E-07	1.07E-06	1.95E-03	26.94847355	-5.922873697	-2.566297322	1.43E-20	6.64E-20	6.82E-17	37.3551611	-3.963564819	-1.98679857	2.24E-28	7.29E-28	1.07E-24	63.80234103	1.008705998	0.012505741	0.94697253	0.955400766	1	allR	UniProtKB	P0ACN4	allR	acts_upstream_of_or_within	0006974 // cellular response to DNA damage stimulus (PMID:11967071 [IEP]) /// 0006355 // regulation of transcription, DNA-templated (GO_REF:0000117 [IEA] ARBA:ARBA00028138) /// 0045892 // negative regulation of transcription, DNA-templated (PMID:16546208 [IDA]) /// 0006355 // regulation of transcription, DNA-templated (GO_REF:0000002 [IEA] InterPro:IPR005471) /// 0045892 // negative regulation of…	0005829 // cytosol (PMID:18304323 [IDA])	0003677 // DNA binding (PMID:21873635 [IBA] PANTHER:PTN001248570|UniProtKB:P37671|UniProtKB:P77300) /// 0003700 // transcription factor activity, sequence-specific DNA binding (PMID:21873635 [IBA] PANTHER:PTN001248570|UniProtKB:P76268|UniProtKB:P0ACN4) /// 0003677 // DNA binding (GO_REF:0000002 [IEA] InterPro:IPR005471) /// 0005515 // protein binding (PMID:24561554 [IPI] UniProtKB:P31552) /// 000…	HTH-type transcriptional repressor AllR	allR|glxA3|ybbU|JW0494|b0506	protein	taxon:83333	20100722	EcoliWiki			2144	39.54232893	41.30071602	20.24599328	2297	30.30760494
gcl_1	NZ_JWZW01000001.1	146130..147911		0.292901798	2.045395511	1.032379839	0.021758588	0.032810351	1	0.705769018	-1.112893675	-0.154315765	0.844332744	0.869768862	1	0.65680446	1.009003941	0.012931809	0.961005718	0.964853792	1	0.313894082	1.171249265	0.228048142	0.468642264	0.526724697	1																	77	0.650295349	0.679212991	0.727118229	77	0.465225816
hyi_1	NZ_JWZW01000001.1	147924..148700		0.168656828	2.679373311	1.421895602	0.07771757	0.1067971	1	0.692006026	1.759705377	0.815333903	0.471106872	0.548816412	1	1.100378934	2.948628911	1.560044269	2.90E-04	4.07E-04	1	1.296621831	8.2220965	3.039506305	9.13E-12	3.17E-11	4.34E-08																	55	1.065293539	1.112665518	0.519370164	63	0.872971995
glxR	NZ_JWZW01000001.1	148800..149678		0.230943956	2.153003427	1.106350616	0.049366089	0.070189871	1	1.058839582	1.593454321	0.672157663	0.477739218	0.555453646	1	1.405058619	2.573864351	1.363936022	6.40E-05	9.30E-05	0.304881244	0.397572337	1.64663698	0.719522531	0.070666358	0.09471918	1	glxR	UniProtKB	P77161	glxR	acts_upstream_of_or_within	0006974 // cellular response to DNA damage stimulus (PMID:11967071 [IEP]) /// 0016054 // organic acid catabolic process (GO_REF:0000117 [IEA] ARBA:ARBA00028831) /// 0046296 // glycolate catabolic process (GO_REF:0000041 [IEA] UniPathway:UPA00864) /// 0009436 // glyoxylate catabolic process (PMID:10601204 [IMP]) /// 0009442 // allantoin assimilation pathway (PMID:10601204 [IEP]) /// 0046487 // gly…		0016616 // oxidoreductase activity, acting on the CH-OH group of donors, NAD or NADP as acceptor (GO_REF:0000117 [IEA] ARBA:ARBA00028442) /// 0016491 // oxidoreductase activity (GO_REF:0000043 [IEA] UniProtKB-KW:KW-0560) /// 0050661 // NADP binding (GO_REF:0000002 [IEA] InterPro:IPR006115) /// 0016491 // oxidoreductase activity (GO_REF:0000002 [IEA] InterPro:IPR002204|InterPro:IPR013328|InterPro:…	2-hydroxy-3-oxopropionate reductase	glxR|glxB1|ybbQ|JW0497|b0509	protein	taxon:83333	20100722	EcoliWiki			77	1.318346202	1.376971048	0.727118229	102	1.24937289
ybbW	NZ_JWZW01000001.1	149848..151302		1.238585342	7.255880695	2.859150735	2.14E-20	1.27E-19	1.02E-16	0.22471505	-4.589085188	-2.198206588	0.136521338	0.182117855	1	1.692139263	2.077296503	1.054707154	8.55E-06	1.31E-05	0.040718165	2.109122309	5.971127518	2.578003379	8.46E-23	5.35E-22	4.03E-19	ybbW	UniProtKB	P75712	ybbW	enables	0055085 // transmembrane transport (GO_REF:0000002 [IEA] InterPro:IPR001248|InterPro:IPR012681|InterPro:IPR045225) /// 0006144 // purine nucleobase metabolic process (GO_REF:0000043 [IEA] UniProtKB-KW:KW-0659) /// 0015851 // nucleobase transport (PMID:21873635 [IBA] PANTHER:PTN000770209|SGD:S000000225|PomBase:SPAC1399.03)	0016020 // membrane (GO_REF:0000002 [IEA] InterPro:IPR001248|InterPro:IPR012681|InterPro:IPR045225) /// 0005886 // plasma membrane (GO_REF:0000044 [IEA] UniProtKB-SubCell:SL-0037) /// 0016020 // membrane (GO_REF:0000043 [IEA] UniProtKB-KW:KW-0472) /// 0005886 // plasma membrane (GO_REF:0000043 [IEA] UniProtKB-KW:KW-0997) /// 0005886 // plasma membrane (PMID:21873635 [IBA] PANTHER:PTN000770209|Pom…	0015205 // nucleobase transmembrane transporter activity (PMID:21873635 [IBA] PANTHER:PTN000770209|PomBase:SPAC1399.03|SGD:S000000225|TAIR:locus:505006580) /// 0022857 // transmembrane transporter activity (GO_REF:0000002 [IEA] InterPro:IPR001248|InterPro:IPR012681|InterPro:IPR045225) /// 0015293 // symporter activity (GO_REF:0000043 [IEA] UniProtKB-KW:KW-0769)	Putative allantoin permease	ybbW|glxB2|JW0499|b0511	protein	taxon:83333	20230507	UniProt			165	1.706666143	1.782558985	1.55811049	203	1.502151811
allB	NZ_JWZW01000001.1	151362..152723		9.128016176	1.473367482	0.559117307	2.68E-04	5.24E-04	1	3.742102029	-8.991296095	-3.168529095	1.07E-16	4.27E-16	5.09E-13	4.626153756	-6.667020967	-2.737042264	2.82E-89	2.47E-88	1.34E-85	7.726552654	-1.693665008	-0.760148551	1.96E-06	4.61E-06	9.34E-03	allB	UniProtKB	P77671	allB	acts_upstream_of_or_within	0006145 // purine nucleobase catabolic process (PMID:21873635 [IBA] PANTHER:PTN000909483|TAIR:locus:505006432|UniProtKB:Q5B4C7) /// 0009442 // allantoin assimilation pathway (PMID:12486048 [IDA]) /// 0006144 // purine nucleobase metabolic process (GO_REF:0000043 [IEA] UniProtKB-KW:KW-0659) /// 0000256 // allantoin catabolic process (GO_REF:0000041 [IEA] UniPathway:UPA00395) /// 0000256 // allanto…	0005737 // cytoplasm (PMID:21873635 [IBA] PANTHER:PTN000909483|TAIR:locus:505006432|UniProtKB:P77671) /// 0005737 // cytoplasm (PMID:19248789 [IDA])	0004038 // allantoinase activity (PMID:12486048 [IDA]) /// 0050897 // cobalt ion binding (GO_REF:0000002 [IEA] InterPro:IPR017593) /// 0046872 // metal ion binding (GO_REF:0000043 [IEA] UniProtKB-KW:KW-0479) /// 0008270 // zinc ion binding (PMID:12486048 [IDA]) /// 0016810 // hydrolase activity, acting on carbon-nitrogen (but not peptide) bonds (GO_REF:0000002 [IEA] InterPro:IPR011059) /// 000403…	Allantoinase	allB|glxB3|ybbX|JW0500|b0512	protein	taxon:83333	20080320	EcoCyc			428	4.7292719	4.939575412	4.041644181	475	3.754890557
ybbY	NZ_JWZW01000001.1	152779..154080		0.389541428	1.325049619	0.406046385	0.317055428	0.3787781	1	0.502243314	-3.593183078	-1.845262445	0.084875748	0.118095559	1	1.459839852	1.042411626	0.05992508	0.793335653	0.811563464	1	0.954701459	1.61828991	0.694470084	8.09E-03	0.012741274	1	ybbY	UniProtKB	P77328	ybbY	enables	0042906 // xanthine transport (PMID:21873635 [IBA] PANTHER:PTN002450094|UniProtKB:P0AGM9|UniProtKB:Q46821|UniProtKB:P67444|UniProtKB:Q07307) /// 0055085 // transmembrane transport (GO_REF:0000002 [IEA] InterPro:IPR006043)	0005886 // plasma membrane (GO_REF:0000044 [IEA] UniProtKB-SubCell:SL-0037) /// 0016020 // membrane (GO_REF:0000043 [IEA] UniProtKB-KW:KW-0472) /// 0005886 // plasma membrane (PMID:15919996 [ISM]) /// 0005886 // plasma membrane (GO_REF:0000043 [IEA] UniProtKB-KW:KW-0997) /// 0016020 // membrane (GO_REF:0000002 [IEA] InterPro:IPR006043) /// 0005886 // plasma membrane (GO_REF:0000043 [IEA] UniProtK…	0022857 // transmembrane transporter activity (GO_REF:0000002 [IEA] InterPro:IPR006043) /// 0015205 // nucleobase transmembrane transporter activity (GO_REF:0000117 [IEA] ARBA:ARBA00027785) /// 0042907 // xanthine transmembrane transporter activity (PMID:21873635 [IBA] PANTHER:PTN002450094|UniProtKB:Q07307|UniProtKB:P67444|UniProtKB:P0AGM9|UniProtKB:Q46821)	Putative purine permease YbbY	ybbY|glxB4|JW0501|b0513	protein	taxon:83333	20230507	UniProt			129	1.491098551	1.557405431	1.218159111	141	1.165974116
glxK	NZ_JWZW01000001.1	154102..155247		1.228499018	1.40747065	0.493104838	0.051442088	0.072836729	1	0.469187332	-9.796357388	-3.292245407	1.67E-03	2.99E-03	1	2.741919378	-1.603729875	-0.681431161	3.14E-04	4.40E-04	1	1.989840268	1.076064327	0.105764325	0.605674845	0.659564945	1	glxK	UniProtKB	P77364	glxK	acts_upstream_of_or_within	0046296 // glycolate catabolic process (GO_REF:0000041 [IEA] UniPathway:UPA00864) /// 0009436 // glyoxylate catabolic process (PMID:10601204 [IMP]) /// 0031388 // organic acid phosphorylation (GO_REF:0000002 [IEA] InterPro:IPR004381|InterPro:IPR018193|InterPro:IPR036129) /// 0046296 // glycolate catabolic process (PMID:4887503 [IEP]) /// 0016310 // phosphorylation (GO_REF:0000043 [IEA] UniProtKB-…		0008887 // glycerate kinase activity (GO_REF:0000116 [IEA] RHEA:23516) /// 0008887 // glycerate kinase activity (GO_REF:0000003 [IEA] EC:2.7.1.31) /// 0016740 // transferase activity (GO_REF:0000043 [IEA] UniProtKB-KW:KW-0808) /// 0000166 // nucleotide binding (GO_REF:0000043 [IEA] UniProtKB-KW:KW-0547) /// 0008887 // glycerate kinase activity (GO_REF:0000002 [IEA] InterPro:IPR004381|InterPro:IPR…	Glycerate 3-kinase	glxK|glxB5|ybbZ|JW0502|b0514	protein	taxon:83333	20070823	EcoCyc			187	2.455752592	2.564956166	1.765858556	300	2.81849597
allE	NZ_JWZW01000001.1	complement(155376..156161)		8.418969776	2.033915953	1.024260064	9.95E-09	2.97E-08	4.73E-05	2.648014194	-8.987589315	-3.167934203	3.33E-08	8.75E-08	1.58E-04	6.493300145	-3.192748822	-1.674799059	2.22E-34	8.21E-34	1.06E-30	15.77995512	1.787666471	0.838077595	5.11E-08	1.37E-07	2.43E-04	allE	UniProtKB	P75713	allE	enables	0006144 // purine nucleobase metabolic process (GO_REF:0000043 [IEA] UniProtKB-KW:KW-0659)	0005737 // cytoplasm (GO_REF:0000044 [IEA] UniProtKB-SubCell:SL-0086) /// 0005737 // cytoplasm (GO_REF:0000043 [IEA] UniProtKB-KW:KW-0963)	0071522 // ureidoglycine aminohydrolase activity (PMID:20038185 [IDA]) /// 0071522 // ureidoglycine aminohydrolase activity (GO_REF:0000116 [IEA] RHEA:25241) /// 0071522 // ureidoglycine aminohydrolase activity (GO_REF:0000003 [IEA] EC:3.5.3.26) /// 0030145 // manganese ion binding (PMID:20038185 [IDA]) /// 0046872 // metal ion binding (GO_REF:0000043 [IEA] UniProtKB-KW:KW-0479) /// 0071522 // ur…	(S)-ureidoglycine aminohydrolase	allE|glxB6|ylbA|JW0503|b0515	protein	taxon:83333	20230507	UniProt			324	6.203689978	6.479558614	3.059562418	401	5.492911574
allC	NZ_JWZW01000001.1	complement(156172..157407)		3.163902794	1.57180133	0.652418878	2.42E-03	4.21E-03	1	3.838755636	-2.809564665	-1.490346606	3.24E-04	6.31E-04	1	5.569158625	-1.792970391	-0.842351664	6.84E-08	1.15E-07	3.26E-04	8.834335934	2.056056918	1.039880204	1.93E-10	6.13E-10	9.18E-07	allC	UniProtKB	P77425	allC	acts_upstream_of_or_within	0009442 // allantoin assimilation pathway (PMID:10601204 [IDA]) /// 0006144 // purine nucleobase metabolic process (GO_REF:0000043 [IEA] UniProtKB-KW:KW-0659) /// 0000256 // allantoin catabolic process (GO_REF:0000041 [IEA] UniPathway:UPA00395) /// 0009442 // allantoin assimilation pathway (PMID:19935661 [IDA]) /// 0009442 // allantoin assimilation pathway (GO_REF:0000002 [IEA] InterPro:IPR017591…	0005737 // cytoplasm (GO_REF:0000044 [IEA] UniProtKB-SubCell:SL-0086) /// 0005737 // cytoplasm (GO_REF:0000043 [IEA] UniProtKB-KW:KW-0963)	0016787 // hydrolase activity (GO_REF:0000002 [IEA] InterPro:IPR002933) /// 0047652 // allantoate deiminase activity (GO_REF:0000003 [IEA] EC:3.5.3.9) /// 0008270 // zinc ion binding (PMID:17362992 [IDA]) /// 0030145 // manganese ion binding (PMID:20038185 [IDA]) /// 0046872 // metal ion binding (GO_REF:0000043 [IEA] UniProtKB-KW:KW-0479) /// 0047652 // allantoate deiminase activity (GO_REF:00001…	Allantoate amidohydrolase	allC|glxB7|ylbB|JW0504|b0516	protein	taxon:83333	20080320	EcoCyc			405	4.931331232	5.150620015	3.824453022	577	5.026180994
allD	NZ_JWZW01000001.1	complement(157429..158478)		0.432174704	1.027785401	0.039539065	0.919178631	0.935104506	1	1.383332344	-1.602051474	-0.679920502	0.336484995	0.409240834	1	1.961246282	1.005100593	7.34E-03	0.972729551	0.97477568	1	1.787933619	2.11355335	1.079670529	4.26E-06	9.69E-06	0.020300261	allD	UniProtKB	P77555	allD	acts_upstream_of_or_within	0009442 // allantoin assimilation pathway (PMID:10601204 [IDA]) /// 0006144 // purine nucleobase metabolic process (GO_REF:0000043 [IEA] UniProtKB-KW:KW-0659) /// 0000256 // allantoin catabolic process (GO_REF:0000041 [IEA] UniPathway:UPA00395)	0005737 // cytoplasm (GO_REF:0000044 [IEA] UniProtKB-SubCell:SL-0086) /// 0005737 // cytoplasm (GO_REF:0000043 [IEA] UniProtKB-KW:KW-0963)	0016491 // oxidoreductase activity (GO_REF:0000043 [IEA] UniProtKB-KW:KW-0560) /// 0016491 // oxidoreductase activity (GO_REF:0000002 [IEA] InterPro:IPR003767|InterPro:IPR036111) /// 0009040 // ureidoglycolate dehydrogenase activity (PMID:23284870 [IDA]) /// 0009040 // ureidoglycolate dehydrogenase activity (PMID:10601204 [IDA])	Ureidoglycolate dehydrogenase (NAD(+))	allD|glxB8|ylbC|JW0505|b0517	protein	taxon:83333	20080321	EcoCyc			128	1.834629163	1.916212325	1.208716017	183	1.876474089
fdrA_1	NZ_JWZW01000001.1	158795..160462		0.24542092	1.135020425	0.182718259	0.672254237	0.720423874	1	0.196019423	-7.641980316	-2.933946542	0.044901928	0.065748263	1	1.964782041	1.659903421	0.731099303	5.38E-04	7.41E-04	1	0.755846032	1.520955477	0.604977922	0.01794626	0.026617491	1																	191	1.723316091	1.79994933	1.803630931	276	1.781532777
ylbE	NZ_JWZW01000001.1	160472..161731		0.582316893	1.45443569	0.540459507	0.140467579	0.182981048	1	0.958348564	-2.291831632	-1.196501061	0.11797932	0.159713958	1	1.900457328	1.019483482	0.027838401	0.888734762	0.899688144	1	1.034982355	1.318749784	0.399170857	0.095450075	0.125500637	1																	134	1.600522838	1.671695648	1.26537458	210	1.794442435
ylbF	NZ_JWZW01000001.1	161742..162557		0.319963236	-1.256132056	-0.328988141	0.463192272	0.524260458	1	0.288981476	-6.236508848	-2.640738645	0.075221213	0.105808353	1	1.47282959	-1.374821079	-0.459243876	0.06812823	0.080297598	1	0.875530577	1.060911162	0.085303854	0.785607637	0.821497465	1																	82	1.512346536	1.579598281	0.774333698	100	1.319442967
ybcF	NZ_JWZW01000001.1	162554..163447		0.679149933	-2.774959163	-1.472466541	3.59E-06	8.58E-06	0.017090817	2.387969814	-2.736985483	-1.452587783	8.28E-03	0.013580862	1	3.299777799	-1.921714417	-0.942393955	5.32E-07	8.62E-07	2.54E-03	3.771148465	1.402567799	0.488070511	0.010975351	0.016894162	1																	213	3.585664957	3.745114011	2.011378997	249	2.998766216
purK	NZ_JWZW01000001.1	complement(163600..164667)		0.262610157	-1.688209629	-0.755494058	0.152599178	0.197432451	1	117.0860676	44.45116514	5.47414933	5.69E-125	3.30E-123	2.70E-121	5.112840036	2.101889427	1.071686776	6.69E-08	1.13E-07	3.19E-04	0.975605354	-1.035445803	-0.050252042	0.851651093	0.877073514	1	purK	UniProtKB	P09029	purK	enables	0006164 // purine nucleotide biosynthetic process (GO_REF:0000043 [IEA] UniProtKB-KW:KW-0658) /// 0006189 // 'de novo' IMP biosynthetic process (GO_REF:0000041 [IEA] UniPathway:UPA00074) /// 0006189 // 'de novo' IMP biosynthetic process (GO_REF:0000002 [IEA] InterPro:IPR005875) /// 0006189 // 'de novo' IMP biosynthetic process (GO_REF:0000104 [IEA] UniRule:UR000161642)	0005829 // cytosol (PMID:18304323 [IDA]) /// 0005829 // cytosol (PMID:21873635 [IBA] PANTHER:PTN008521729|UniProtKB:P09029)	0016874 // ligase activity (GO_REF:0000043 [IEA] UniProtKB-KW:KW-0436) /// 0000166 // nucleotide binding (GO_REF:0000043 [IEA] UniProtKB-KW:KW-0547) /// 0034028 // 5-(carboxyamino)imidazole ribonucleotide synthase activity (GO_REF:0000116 [IEA] RHEA:19317) /// 0034028 // 5-(carboxyamino)imidazole ribonucleotide synthase activity (PMID:8117684 [IDA]) /// 0004638 // phosphoribosylaminoimidazole car…	N5-carboxyaminoimidazole ribonucleotide synthase	purK|JW0511|b0522	protein	taxon:83333	20230507	UniProt			352	4.960198229	5.180770683	3.323969046	443	4.465943812
purE	NZ_JWZW01000001.1	complement(164664..165173)		0.160178491	-1.955639102	-0.967640157	0.24526397	0.303295746	1	40.83203556	24.92766761	4.639675996	2.06E-41	1.80E-40	9.80E-38	1.821542531	1.211710586	0.277045156	0.409079982	0.43922854	1	0.288909075	-2.121821541	-1.085303322	0.030358591	0.04331353	1	purE	UniProtKB	P0AG18	purE	enables	0006189 // 'de novo' IMP biosynthetic process (GO_REF:0000104 [IEA] UniRule:UR000161498) /// 0006164 // purine nucleotide biosynthetic process (GO_REF:0000043 [IEA] UniProtKB-KW:KW-0658) /// 0006189 // 'de novo' IMP biosynthetic process (GO_REF:0000002 [IEA] InterPro:IPR000031|InterPro:IPR024694) /// 0006189 // 'de novo' IMP biosynthetic process (GO_REF:0000041 [IEA] UniPathway:UPA00074)	0005829 // cytosol (PMID:16858726 [HDA]) /// 0005829 // cytosol (PMID:15911532 [IDA]) /// 0005829 // cytosol (PMID:18304323 [IDA])	0034023 // 5-(carboxyamino)imidazole ribonucleotide mutase activity (GO_REF:0000104 [IEA] UniRule:UR000161498) /// 0042802 // identical protein binding (PMID:16858726 [IPI] UniProtKB:P0AG18) /// 0003824 // catalytic activity (GO_REF:0000117 [IEA] ARBA:ARBA00027533) /// 0034023 // 5-(carboxyamino)imidazole ribonucleotide mutase activity (GO_REF:0000003 [IEA] EC:5.4.99.18) /// 0034023 // 5-(carboxy…	N5-carboxyaminoimidazole ribonucleotide mutase	purE|JW0512|b0523	protein	taxon:83333	20230507	UniProt			71	2.095153249	2.18832152	0.670459666	58	1.224443073
SC80_RS00800	NZ_JWZW01000001.1	complement(165269..165598)		0.522991735	3.461060458	1.791214143	0.010105574	0.015988727	1	12.57610078	14.01181153	3.808571583	3.00E-08	7.91E-08	1.43E-04	4.99313473	6.111190561	2.611453468	1.08E-08	1.88E-08	5.14E-05	1.854389171	5.202945374	2.379328561	9.18E-07	2.23E-06	4.37E-03																	89	4.058856423	4.23934758	0.840435355	120	3.91514713
lpxH	NZ_JWZW01000001.1	complement(165709..166431)		0.340835525	-3.413488296	-1.771246805	8.48E-05	1.75E-04	0.403284728	14.44710102	3.916480826	1.969557896	2.45E-08	6.50E-08	1.17E-04	4.341365331	1.357659893	0.441122116	0.030519804	0.037147764	1	0.555717223	-2.468772911	-1.303794137	3.36E-06	7.72E-06	0.015986008	lpxH	UniProtKB	P43341	lpxH	acts_upstream_of_or_within	0009245 // lipid A biosynthetic process (PMID:21873635 [IBA] PANTHER:PTN002169200|UniProtKB:P43341) /// 0006629 // lipid metabolic process (GO_REF:0000043 [IEA] UniProtKB-KW:KW-0443) /// 0009245 // lipid A biosynthetic process (PMID:12000770 [IDA]) /// 0009245 // lipid A biosynthetic process (PMID:12000771 [IMP]) /// 0009245 // lipid A biosynthetic process (GO_REF:0000104 [IEA] UniRule:UR00003121…	0005886 // plasma membrane (GO_REF:0000044 [IEA] UniProtKB-SubCell:SL-0037) /// 0016020 // membrane (GO_REF:0000043 [IEA] UniProtKB-KW:KW-0472) /// 0005886 // plasma membrane (GO_REF:0000043 [IEA] UniProtKB-KW:KW-0997) /// 0005737 // cytoplasm (GO_REF:0000044 [IEA] UniProtKB-SubCell:SL-0086) /// 0019897 // extrinsic component of plasma membrane (GO_REF:0000104 [IEA] UniRule:UR000031212) /// 00057…	0008758 // UDP-2,3-diacylglucosamine hydrolase activity (GO_REF:0000104 [IEA] UniRule:UR000031212) /// 0008758 // UDP-2,3-diacylglucosamine hydrolase activity (GO_REF:0000116 [IEA] RHEA:25213) /// 0008758 // UDP-2,3-diacylglucosamine hydrolase activity (PMID:12000771 [IMP]) /// 0030145 // manganese ion binding (PMID:29626094 [IDA]) /// 0008758 // UDP-2,3-diacylglucosamine hydrolase activity (PMID…	UDP-2,3-diacylglucosamine hydrolase	lpxH|ybbF|JW0513|b0524	protein	taxon:83333	20081027	EcoliWiki			214	4.454542412	4.652629122	2.020822091	241	3.588884869
ppiB	NZ_JWZW01000001.1	complement(166434..166928)		9.105835265	-1.576817854	-0.657016017	3.02E-04	5.87E-04	1	422.8453085	5.558691688	2.474745365	3.76E-49	4.00E-48	1.79E-45	70.40750563	1.008163946	0.011730267	0.917203986	0.926146628	1	78.72161476	2.557230027	1.354581939	8.05E-12	2.82E-11	3.83E-08	ppiB	UniProtKB	P23869	ppiB	acts_upstream_of_or_within	0000413 // protein peptidyl-prolyl isomerization (PMID:32545723 [IMP]) /// 0061077 // chaperone-mediated protein folding (PMID:27306110 [IMP]) /// 0061077 // chaperone-mediated protein folding (PMID:27868330 [IDA]) /// 0006457 // protein folding (GO_REF:0000002 [IEA] InterPro:IPR020892) /// 0000413 // protein peptidyl-prolyl isomerization (GO_REF:0000002 [IEA] InterPro:IPR002130)	0005829 // cytosol (PMID:15911532 [IDA]) /// 0005737 // cytoplasm (GO_REF:0000044 [IEA] UniProtKB-SubCell:SL-0086) /// 0005829 // cytosol (PMID:18304323 [IDA]) /// 0005829 // cytosol (PMID:2007139 [IDA]) /// 0005737 // cytoplasm (GO_REF:0000043 [IEA] UniProtKB-KW:KW-0963)	0003755 // peptidyl-prolyl cis-trans isomerase activity (GO_REF:0000003 [IEA] EC:5.2.1.8) /// 0003755 // peptidyl-prolyl cis-trans isomerase activity (PMID:2007139 [IDA]) /// 0005515 // protein binding (PMID:15690043 [IPI] UniProtKB:P16918) /// 0016853 // isomerase activity (GO_REF:0000043 [IEA] UniProtKB-KW:KW-0413) /// 0003755 // peptidyl-prolyl cis-trans isomerase activity (GO_REF:0000116 [IEA…	Peptidyl-prolyl cis-trans isomerase B	ppiB|JW0514|b0525	protein	taxon:83333	20200910	EcoCyc			2173	66.06662926	69.00451155	20.519843	2850	61.98982956
cysS	NZ_JWZW01000001.1	167102..168487		1.388401618	-4.12719283	-2.045160845	1.65E-17	8.30E-17	7.85E-14	25.09498185	1.792559631	0.842021112	3.46E-05	7.35E-05	0.164522004	18.66380236	1.447759027	0.533821492	1.22E-05	1.85E-05	0.058089576	4.49076067	-1.212793329	-0.278333723	0.097606708	0.12803883	1	cysS	UniProtKB	P21888	cysS	acts_upstream_of_or_within	0006423 // cysteinyl-tRNA aminoacylation (GO_REF:0000002 [IEA] InterPro:IPR015273|InterPro:IPR015803) /// 0006423 // cysteinyl-tRNA aminoacylation (PMID:21873635 [IBA] PANTHER:PTN000095308|SGD:S000005191|UniProtKB:P21888|UniProtKB:P49589) /// 0006423 // cysteinyl-tRNA aminoacylation (GO_REF:0000104 [IEA] UniRule:UR000075852) /// 0006418 // tRNA aminoacylation for protein translation (GO_REF:00000…	0005737 // cytoplasm (GO_REF:0000104 [IEA] UniRule:UR000075852) /// 0005829 // cytosol (PMID:21873635 [IBA] PANTHER:PTN000095420|UniProtKB:P21888) /// 0005737 // cytoplasm (PMID:21873635 [IBA] PANTHER:PTN000095308|UniProtKB:Q585F2|UniProtKB:A0A1D6LAG9|UniProtKB:P21888|SGD:S000005191|UniProtKB:P49589|UniProtKB:A0A143ZZ50|TAIR:locus:2042521) /// 0005737 // cytoplasm (GO_REF:0000044 [IEA] UniProtKB-…	0004812 // aminoacyl-tRNA ligase activity (GO_REF:0000002 [IEA] InterPro:IPR009080) /// 0016874 // ligase activity (GO_REF:0000043 [IEA] UniProtKB-KW:KW-0436) /// 0000166 // nucleotide binding (GO_REF:0000002 [IEA] InterPro:IPR009080|InterPro:IPR015273) /// 0004812 // aminoacyl-tRNA ligase activity (GO_REF:0000043 [IEA] UniProtKB-KW:KW-0030) /// 0004817 // cysteine-tRNA ligase activity (GO_REF:00…	Cysteine--tRNA ligase	cysS|JW0515|b0526	protein	taxon:83333	20090210	EcoliWiki			1736	18.85011972	19.6883558	16.39321098	2071	16.08783672
ybcI	NZ_JWZW01000001.1	complement(168523..169044)		0.640557545	-3.420800014	-1.774333764	5.62E-05	1.18E-04	0.26707316	13.28180527	1.964719549	0.974323392	0.010611669	0.017108977	1	10.43609782	1.733137804	0.793386369	1.29E-05	1.95E-05	0.061472822	2.021008656	-1.264110964	-0.338123109	0.147318845	0.186388746	1	ybcI	UniProtKB	P45570	ybcI	located_in		0005886 // plasma membrane (GO_REF:0000044 [IEA] UniProtKB-SubCell:SL-0037) /// 0016020 // membrane (GO_REF:0000043 [IEA] UniProtKB-KW:KW-0472) /// 0005886 // plasma membrane (GO_REF:0000043 [IEA] UniProtKB-KW:KW-0997) /// 0005886 // plasma membrane (PMID:15919996 [IDA]) /// 0005886 // plasma membrane (GO_REF:0000043 [IEA] UniProtKB-KW:KW-1003)		Inner membrane protein YbcI	ybcI|JW0516|b0527	protein	taxon:83333	20230507	UniProt			340	9.80248161	10.23838302	3.21065192	435	8.972212172
ybcJ	NZ_JWZW01000001.1	complement(169152..169364)		5.615105039	-3.045385661	-1.60662494	7.95E-08	2.19E-07	3.78E-04	8.311213486	-7.183974859	-2.844782301	2.85E-06	6.54E-06	0.013562777	18.8852444	-2.776651207	-1.473345962	2.06E-15	4.68E-15	9.84E-12	18.11967914	-1.227439075	-0.295651417	0.111413364	0.144612603	1	ybcJ	UniProtKB	P0AAS7	ybcJ	acts_upstream_of_or_within	0006412 // translation (PMID:19402753 [IMP])	0005829 // cytosol (PMID:18304323 [IDA])	0003723 // RNA binding (PMID:12837795 [ISS]) /// 0003723 // RNA binding (GO_REF:0000002 [IEA] InterPro:IPR036986) /// 0003723 // RNA binding (GO_REF:0000043 [IEA] UniProtKB-KW:KW-0694)	Putative RNA-binding protein YbcJ	ybcJ|JW5070|b0528	protein	taxon:83333	20161005	EcoCyc			329	23.24576894	24.27947285	3.106777887	316	15.97306505
folD	NZ_JWZW01000001.1	complement(169366..170232)		8.282738434	1.094972903	0.130895169	0.485095154	0.545251597	1	58.41556571	1.399177971	0.484579481	0.023012051	0.035203179	1	47.9378811	1.250956072	0.32303113	0.026298811	0.032215874	1	21.84466526	1.333230042	0.414925732	5.85E-03	9.38E-03	1	folD	UniProtKB	P24186	folD	acts_upstream_of_or_within	0035999 // tetrahydrofolate interconversion (GO_REF:0000041 [IEA] UniPathway:UPA00193) /// 0000105 // histidine biosynthetic process (GO_REF:0000043 [IEA] UniProtKB-KW:KW-0368) /// 0008652 // cellular amino acid biosynthetic process (GO_REF:0000043 [IEA] UniProtKB-KW:KW-0028) /// 0009086 // methionine biosynthetic process (GO_REF:0000043 [IEA] UniProtKB-KW:KW-0486) /// 0008152 // metabolic proces…	0005829 // cytosol (PMID:21873635 [IBA] PANTHER:PTN000002250|UniProtKB:P24186|UniProtKB:P11586|SGD:S000001788) /// 0005829 // cytosol (PMID:18304323 [IDA])	0004488 // methylenetetrahydrofolate dehydrogenase (NADP+) activity (PMID:25988590 [IDA]) /// 0004477 // methenyltetrahydrofolate cyclohydrolase activity (GO_REF:0000003 [IEA] EC:3.5.4.9) /// 0004488 // methylenetetrahydrofolate dehydrogenase (NADP+) activity (GO_REF:0000003 [IEA] EC:1.5.1.5) /// 0004477 // methenyltetrahydrofolate cyclohydrolase activity (GO_REF:0000104 [IEA] UniRule:UR000001283…	Bifunctional protein FolD	folD|ads|JW0518|b0529	protein	taxon:83333	20200831	EcoCyc			2855	49.55809881	51.76187192	26.96003303	3262	40.50845136
SC80_RS00840	NZ_JWZW01000001.1	170503..170579		0	NaN	NaN	NaN	NaN	NaN	0	NaN	NaN	NaN	NaN	NaN	0	NaN	NaN	NaN	NaN	NaN	0	NaN	NaN	NaN	NaN	NaN																	0	0	0	0	0	0
SC80_RS00860	NZ_JWZW01000001.1	complement(171632..172300)		2.53986269	1.044323297	0.062568405	0.797808942	0.831735934	1	10.26969448	-1.453419002	-0.539450673	0.137423202	0.183218086	1	22.66866602	1.753498326	0.810236053	4.89E-10	9.10E-10	2.33E-06	14.09436627	2.506055747	1.325418508	6.79E-14	2.71E-13	3.24E-10																	983	22.11337456	23.09672262	9.282561285	1192	19.18363571
ompT	NZ_JWZW01000001.1	complement(172532..173485)		16.57111933	2.741181116	1.454797653	1.35E-07	3.67E-07	6.44E-04	58.73518322	1.766672709	0.821034793	8.53E-03	0.013955428	1	219.6999049	7.19199305	2.846391627	3.42E-30	1.16E-29	1.63E-26	91.45173228	6.892573101	2.785042663	6.90E-24	4.62E-23	3.29E-20	ompT	UniProtKB	P09169	ompT	acts_upstream_of_or_within	0006508 // proteolysis (PMID:3277950 [IMP]) /// 0006508 // proteolysis (GO_REF:0000043 [IEA] UniProtKB-KW:KW-0645) /// 0006508 // proteolysis (GO_REF:0000002 [IEA] InterPro:IPR000036|InterPro:IPR020079)	0009279 // cell outer membrane (PMID:15911532 [IDA]) /// 0009279 // cell outer membrane (PMID:22534293 [IDA]) /// 0009279 // cell outer membrane (PMID:10806384 [IDA]) /// 0009279 // cell outer membrane (PMID:15130122 [IDA]) /// 0016020 // membrane (GO_REF:0000043 [IEA] UniProtKB-KW:KW-0472) /// 0009279 // cell outer membrane (GO_REF:0000002 [IEA] InterPro:IPR000036|InterPro:IPR020079) /// 0009279…	0004190 // aspartic-type endopeptidase activity (GO_REF:0000002 [IEA] InterPro:IPR020080) /// 0008233 // peptidase activity (GO_REF:0000043 [IEA] UniProtKB-KW:KW-0645) /// 0004190 // aspartic-type endopeptidase activity (GO_REF:0000043 [IEA] UniProtKB-KW:KW-0064) /// 0004175 // endopeptidase activity (GO_REF:0000002 [IEA] InterPro:IPR000036|InterPro:IPR020079) /// 0004175 // endopeptidase activit…	Protease 7	ompT|JW0554|b0565	protein	taxon:83333	20110815	EcoliWiki			12220	192.7748853	201.3472906	115.3946072	16466	185.8320071
ybcH	NZ_JWZW01000001.1	complement(174143..175033)		1.894294039	2.100848761	1.070972307	8.32E-05	1.73E-04	0.395849355	4.086251215	-1.177225044	-0.23539014	0.602374321	0.668632683	1	23.65571854	4.966320403	2.31217734	9.65E-44	4.35E-43	4.60E-40	4.191714533	2.044757292	1.031929609	9.11E-08	2.40E-07	4.34E-04	ybcH	UniProtKB	P37325	ybcH	involved_in	0032940 // secretion by cell (PMID:34903052 [IGC])	0009279 // cell outer membrane (PMID:32127419 [HDA])		Uncharacterized protein YbcH	ybcH|JW0556|b0567	protein	taxon:83333	20220127	EcoCyc			1368	23.10659836	24.13411357	12.91815243	1777	21.47289028
nfrA	NZ_JWZW01000001.1	complement(175034..178006)		2.532286781	2.661686391	1.412340598	2.75E-14	1.15E-13	1.31E-10	8.823455023	1.677508591	0.746320155	9.41E-04	1.74E-03	1	12.71754491	2.635162572	1.397891969	2.27E-29	7.57E-29	1.08E-25	3.084559973	1.49225814	0.577497123	3.38E-04	6.38E-04	1	nfrA	UniProtKB	P31600	nfrA	acts_upstream_of_or_within	0046813 // receptor-mediated virion attachment to host cell (PMID:2670887 [IMP]) /// 0032940 // secretion by cell (PMID:34903052 [IDA]) /// 0046813 // receptor-mediated virion attachment to host cell (PMID:21873635 [IBA] PANTHER:PTN001893470|UniProtKB:P31600)	0016020 // membrane (GO_REF:0000043 [IEA] UniProtKB-KW:KW-0472) /// 0009279 // cell outer membrane (PMID:2670887 [IDA]) /// 0009279 // cell outer membrane (GO_REF:0000044 [IEA] UniProtKB-SubCell:SL-0040) /// 0009279 // cell outer membrane (PMID:21873635 [IBA] PANTHER:PTN001893470|UniProtKB:P31600) /// 0009279 // cell outer membrane (GO_REF:0000043 [IEA] UniProtKB-KW:KW-0998)		Bacteriophage adsorption protein A	nfrA|JW0557|b0568	protein	taxon:83333	20190918	EcoCyc			2409	12.19465485	12.73693256	22.74841316	3039	11.00567217
nrfB_1	NZ_JWZW01000001.1	complement(177993..180230)		1.265470462	2.652627824	1.407422273	3.78E-08	1.07E-07	1.80E-04	13.50279084	5.226455996	2.385833002	9.11E-19	3.93E-18	4.33E-15	5.574363869	2.350675082	1.233075139	8.29E-12	1.65E-11	3.95E-08	1.850387856	1.813878547	0.85907786	1.87E-04	3.64E-04	0.890671809																	779	5.238476472	5.471423535	7.356170134	1047	5.036946994
cusS	NZ_JWZW01000001.1	complement(180380..181822)		3.522079189	3.825794635	1.935759433	1.69E-19	9.50E-19	8.05E-16	5.257812297	1.009458753	0.013581963	0.96805089	0.975439024	1	9.205756724	2.001320229	1.00095203	6.99E-12	1.40E-11	3.33E-08	2.316699425	1.174820543	0.232440398	0.194568397	0.241108834	1	cusS	UniProtKB	P77485	cusS	acts_upstream_of_or_within	0007165 // signal transduction (PMID:15522865 [IDA]) /// 0071292 // cellular response to silver ion (PMID:30530842 [IDA]) /// 0018106 // peptidyl-histidine phosphorylation (PMID:30530842 [IMP]) /// 0071280 // cellular response to copper ion (PMID:11004187 [IMP]) /// 0000160 // phosphorelay signal transduction system (GO_REF:0000043 [IEA] UniProtKB-KW:KW-0902) /// 0006468 // protein phosphorylatio…	0030288 // outer membrane-bounded periplasmic space (PMID:24948475 [RCA]) /// 0005829 // cytosol (PMID:24948475 [RCA]) /// 0016020 // membrane (PMID:11283292 [NAS]) /// 0005886 // plasma membrane (GO_REF:0000044 [IEA] UniProtKB-SubCell:SL-0037) /// 0016020 // membrane (GO_REF:0000043 [IEA] UniProtKB-KW:KW-0472) /// 0016020 // membrane (PMID:11283292 [TAS]) /// 0005886 // plasma membrane (PMID:249…	0004673 // protein histidine kinase activity (PMID:30530842 [IDA]) /// 0000155 // phosphorelay sensor kinase activity (PMID:15522865 [IDA]) /// 0004673 // protein histidine kinase activity (GO_REF:0000002 [IEA] InterPro:IPR006290) /// 0004673 // protein histidine kinase activity (GO_REF:0000003 [IEA] EC:2.7.13.3) /// 0016740 // transferase activity (GO_REF:0000043 [IEA] UniProtKB-KW:KW-0808) /// …	Sensor histidine kinase CusS	cusS|ybcZ|JW5082|b0570	protein	taxon:83333	20190116	EcoCyc			868	9.052760196	9.455322642	8.196605489	1118	8.341732398
cusR	NZ_JWZW01000001.1	complement(181812..182495)		1.988855417	-1.982927729	-0.987632097	2.56E-05	5.57E-05	0.12161294	4.633380211	-4.07065886	-2.025262322	1.37E-05	2.99E-05	0.064988466	14.23114096	-1.295337818	-0.373328395	5.82E-03	7.48E-03	1	3.122997682	-2.482327523	-1.31169348	6.16E-13	2.31E-12	2.93E-09	cusR	UniProtKB	P0ACZ8	cusR	acts_upstream_of_or_within	0046688 // response to copper ion (PMID:11004187 [IDA]) /// 0006355 // regulation of transcription, DNA-templated (PMID:21873635 [IBA] PANTHER:PTN000724188|UniProtKB:P44918|UniProtKB:O24973|UniProtKB:P0AFJ5|UniProtKB:P0AA16|UniProtKB:P9WGM9|UniProtKB:P23890|UniProtKB:P30843|UniProtKB:P76340|UniProtKB:Q8EHJ3|UniProtKB:Q8EEF6|UniProtKB:P38684|UniProtKB:P0ACZ8|UniProtKB:P71814|UniProtKB:P0A9Q1|UniPr…	0005829 // cytosol (PMID:21873635 [IBA] PANTHER:PTN000724188|UniProtKB:P23836|UniProtKB:P0A9Q1|UniProtKB:P0AE88|UniProtKB:P69228) /// 0032993 // protein-DNA complex (PMID:21873635 [IBA] PANTHER:PTN000724188|UniProtKB:O24973|UniProtKB:P0A9Q1|UniProtKB:P23836|UniProtKB:Q8EHJ3|UniProtKB:Q8EE50) /// 0005737 // cytoplasm (GO_REF:0000044 [IEA] UniProtKB-SubCell:SL-0086) /// 0005737 // cytoplasm (GO_REF…	0003677 // DNA binding (GO_REF:0000002 [IEA] InterPro:IPR001867|InterPro:IPR006291|InterPro:IPR016032) /// 0000976 // transcription regulatory region sequence-specific DNA binding (PMID:21873635 [IBA] PANTHER:PTN000724188|UniProtKB:P0A9Q1|UniProtKB:P21866|UniProtKB:O24973|UniProtKB:P08368|UniProtKB:P69228|UniProtKB:P23836|UniProtKB:Q8EE50|UniProtKB:Q8EHJ3) /// 0000156 // phosphorelay response reg…	Transcriptional regulatory protein CusR	cusR|ylcA|JW0560|b0571	protein	taxon:83333	20110729	EcoCyc			658	14.47762802	15.12142607	6.213555774	799	12.57683776
cusC	NZ_JWZW01000001.1	182652..184034		0.831037185	2.889041962	1.530591158	1.13E-06	2.83E-06	5.37E-03	0.843477135	-1.873368755	-0.905634909	0.248793072	0.311926529	1	5.525248444	3.903616453	1.964811309	3.98E-21	1.07E-20	1.90E-17	3.177204284	5.221413215	2.384440336	1.23E-24	8.44E-24	5.87E-21	cusC	UniProtKB	P77211	cusC	acts_upstream_of_or_within	0060003 // copper ion export (PMID:12813074 [IGI] UniProtKB:P36649) /// 0006878 // cellular copper ion homeostasis (PMID:12813074 [IGI] UniProtKB:P36649) /// 0060003 // copper ion export (PMID:12813074 [NAS]) /// 0010272 // response to silver ion (PMID:18419149 [IEP]) /// 0018345 // protein palmitoylation (PMID:21249122 [IDA]) /// 0046688 // response to copper ion (PMID:15773991 [IEP]) /// 001027…	0016020 // membrane (GO_REF:0000002 [IEA] InterPro:IPR010131) /// 0046930 // pore complex (GO_REF:0000043 [IEA] UniProtKB-KW:KW-0626) /// 0016020 // membrane (GO_REF:0000043 [IEA] UniProtKB-KW:KW-0472) /// 0016020 // membrane (PMID:21873635 [IBA] PANTHER:PTN008411809|UniProtKB:Q9I189) /// 0009279 // cell outer membrane (GO_REF:0000044 [IEA] UniProtKB-SubCell:SL-0040) /// 0009279 // cell outer mem…	0022857 // transmembrane transporter activity (GO_REF:0000002 [IEA] InterPro:IPR010131) /// 0022857 // transmembrane transporter activity (PMID:21873635 [IBA] PANTHER:PTN008411809|UniProtKB:P77211|UniProtKB:Q9I189) /// 0042802 // identical protein binding (PMID:21249122 [IDA]) /// 0019992 // diacylglycerol binding (PMID:21249122 [IDA]) /// 0005515 // protein binding (PMID:12813074 [IDA]) /// 0015…	Cation efflux system protein CusC	cusC|ibeB|ylcB|JW0561|b0572	protein	taxon:83333	20090714	EcoCyc			516	5.615069598	5.864763184	4.872636443	617	4.803344825
cusF	NZ_JWZW01000001.1	184058..184390		0.77774217	10.60328465	3.406439343	5.17E-05	1.09E-04	0.245860397	0.042742575	-79.50244314	-6.312927291	0.713789278	0.760170387	1	3.005171425	7.176472785	2.843274938	1.96E-06	3.08E-06	9.31E-03	2.184666056	12.07183551	3.593573148	8.33E-09	2.36E-08	3.97E-05	cusF	UniProtKB	P77214	cusF	acts_upstream_of_or_within	0006878 // cellular copper ion homeostasis (PMID:12813074 [IGI] UniProtKB:P36649) /// 0010272 // response to silver ion (PMID:18419149 [IMP]) /// 0060003 // copper ion export (PMID:12813074 [NAS]) /// 0010272 // response to silver ion (PMID:18419149 [IEP]) /// 0009636 // response to toxic substance (PMID:12813074 [NAS]) /// 1902601 // silver ion transmembrane transport (PMID:12813074 [NAS]) /// 0…	0042597 // periplasmic space (PMID:12813074 [IMP]) /// 0030288 // outer membrane-bounded periplasmic space (PMID:12813074 [IMP]) /// 0042597 // periplasmic space (GO_REF:0000043 [IEA] UniProtKB-KW:KW-0574) /// 0042597 // periplasmic space (GO_REF:0000044 [IEA] UniProtKB-SubCell:SL-0200)	0046914 // transition metal ion binding (PMID:16964970 [IDA]) /// 0005507 // copper ion binding (PMID:17893365 [IDA]) /// 0005507 // copper ion binding (PMID:16964970 [IDA]) /// 0046914 // transition metal ion binding (PMID:18847219 [IDA]) /// 0046872 // metal ion binding (GO_REF:0000043 [IEA] UniProtKB-KW:KW-0479) /// 0016530 // metallochaperone activity (PMID:18847219 [IDA]) /// 0046914 // tran…	Cation efflux system protein CusF	cusF|cusX|ylcC|JW0562|b0573	protein	taxon:83333	20090714	EcoCyc			71	3.208793265	3.351483409	0.670459666	72	2.32792532
cusB	NZ_JWZW01000001.1	184406..185629		0.553253062	3.357424974	1.747355161	1.10E-04	2.24E-04	0.520945924	1.027516659	1.016240986	0.023242556	0.977854663	0.983025215	1	3.035116216	3.372355423	1.753756595	1.39E-11	2.75E-11	6.64E-08	1.743451313	4.592478525	2.199272975	3.14E-14	1.28E-13	1.49E-10	cusB	UniProtKB	P77239	cusB	acts_upstream_of_or_within	0060003 // copper ion export (PMID:12813074 [IGI] UniProtKB:P36649) /// 0006878 // cellular copper ion homeostasis (PMID:12813074 [IGI] UniProtKB:P36649) /// 0046688 // response to copper ion (PMID:17893146 [IMP]) /// 0060003 // copper ion export (PMID:12813074 [NAS]) /// 0006825 // copper ion transport (GO_REF:0000043 [IEA] UniProtKB-KW:KW-0187) /// 0010272 // response to silver ion (PMID:184191…	0030313 // cell envelope (PMID:21873635 [IBA] PANTHER:PTN000751006|UniProtKB:P77239) /// 0030288 // outer membrane-bounded periplasmic space (PMID:21873635 [IBA] PANTHER:PTN002824237|UniProtKB:P77239) /// 0016020 // membrane (GO_REF:0000002 [IEA] InterPro:IPR006143) /// 0030288 // outer membrane-bounded periplasmic space (PMID:19695261 [IDA])	0046914 // transition metal ion binding (PMID:21873635 [IBA] PANTHER:PTN002824237|UniProtKB:P77239) /// 0005515 // protein binding (PMID:21350490 [IPI] UniProtKB:P38054) /// 0046872 // metal ion binding (GO_REF:0000002 [IEA] InterPro:IPR045800) /// 0046914 // transition metal ion binding (PMID:17893146 [IDA]) /// 0005507 // copper ion binding (PMID:17893146 [IDA]) /// 0005515 // protein binding (…	Cation efflux system protein CusB	cusB|ylcD|JW0563|b0574	protein	taxon:83333	20090714	EcoCyc			260	3.196830075	3.338988235	2.455204409	286	2.515737923
cusA	NZ_JWZW01000001.1	185641..188784		0.41396742	1.70926243	0.773373917	2.68E-03	4.63E-03	1	1.347149664	1.060864016	0.08523974	0.839794672	0.86659663	1	4.034889119	3.267135611	1.708026339	1.69E-24	4.98E-24	8.05E-21	0.834583595	1.598204851	0.676452338	4.66E-04	8.67E-04	1	cusA	UniProtKB	P38054	cusA	acts_upstream_of_or_within	0046688 // response to copper ion (PMID:15773991 [IEP]) /// 0010272 // response to silver ion (PMID:11283292 [IEP]) /// 0015673 // silver ion transport (PMID:11739772 [IMP]) /// 0010272 // response to silver ion (PMID:11283292 [IMP]) /// 0055085 // transmembrane transport (GO_REF:0000117 [IEA] ARBA:ARBA00027679) /// 0006878 // cellular copper ion homeostasis (PMID:11222619 [IGI] UniProtKB:P36649)…	0016020 // membrane (PMID:20865003 [IDA]) /// 0005886 // plasma membrane (GO_REF:0000044 [IEA] UniProtKB-SubCell:SL-0037) /// 0005886 // plasma membrane (PMID:21873635 [IBA] PANTHER:PTN004918764|UniProtKB:P76399|UniProtKB:P37637|UniProtKB:P76398|UniProtKB:P31224|UniProtKB:P38054|UniProtKB:P24177) /// 0016020 // membrane (GO_REF:0000002 [IEA] InterPro:IPR001036|InterPro:IPR004763) /// 0016020 // m…	0008324 // cation transmembrane transporter activity (GO_REF:0000002 [IEA] InterPro:IPR004763) /// 0005515 // protein binding (PMID:21350490 [IPI] UniProtKB:P77239) /// 0022857 // transmembrane transporter activity (GO_REF:0000002 [IEA] InterPro:IPR001036) /// 0005515 // protein binding (PMID:12813074 [IDA]) /// 0005375 // copper ion transmembrane transporter activity (PMID:11222619 [IGI] UniProt…	Cation efflux system protein CusA	cusA|ybdE|JW0564|b0575	protein	taxon:83333	20090714	EcoCyc			840	4.020910171	4.199713917	7.93219886	1076	3.684771106
pheP	NZ_JWZW01000001.1	188886..190262		0.662840111	-2.725597701	-1.446572636	2.75E-07	7.28E-07	1.31E-03	23.22466484	3.484239293	1.80084371	1.98E-15	7.53E-15	9.42E-12	13.04578993	2.129079474	1.090229803	4.71E-14	1.01E-13	2.25E-10	1.496231221	-1.738856225	-0.79813865	3.95E-06	9.01E-06	0.018808267	pheP	UniProtKB	P24207	pheP	involved_in	0006865 // amino acid transport (GO_REF:0000002 [IEA] InterPro:IPR004840) /// 0055085 // transmembrane transport (GO_REF:0000002 [IEA] InterPro:IPR004840|InterPro:IPR004841) /// 0006865 // amino acid transport (GO_REF:0000043 [IEA] UniProtKB-KW:KW-0029)	0005886 // plasma membrane (PMID:17309111 [IDA]) /// 0005886 // plasma membrane (PMID:8626334 [IDA]) /// 0016020 // membrane (GO_REF:0000002 [IEA] InterPro:IPR004840|InterPro:IPR004841) /// 0005886 // plasma membrane (GO_REF:0000044 [IEA] UniProtKB-SubCell:SL-0037) /// 0005886 // plasma membrane (GO_REF:0000117 [IEA] ARBA:ARBA00027801) /// 0016020 // membrane (GO_REF:0000043 [IEA] UniProtKB-KW:KW…		Phenylalanine-specific permease	pheP|JW0565|b0576	protein	taxon:83333	20230507	InterPro			1123	12.27364162	12.81943175	10.60459443	1381	10.79793029
ybdG	NZ_JWZW01000001.1	complement(190344..191591)		6.353094356	-1.933016106	-0.950853658	5.76E-08	1.61E-07	2.74E-04	43.96836027	-1.461690177	-0.547637547	2.10E-03	3.72E-03	1	39.5184645	-1.503788137	-0.588601326	3.20E-06	4.99E-06	0.015232454	11.16902239	-2.272102715	-1.184028056	9.95E-17	4.65E-16	4.74E-13	ybdG	UniProtKB	P0AAT4	ybdG	acts_upstream_of_or_within	0006970 // response to osmotic stress (PMID:20616037 [IGI] EcoliWiki:kefA|EcoliWiki:mscL|EcoliWiki:mscS) /// 0055085 // transmembrane transport (GO_REF:0000002 [IEA] InterPro:IPR006685) /// 0034220 // ion transmembrane transport (GO_REF:0000108 [IEA] GO:0008381) /// 0071470 // cellular response to osmotic stress (GO_REF:0000002 [IEA] InterPro:IPR030192) /// 0071470 // cellular response to osmotic…	0005886 // plasma membrane (PMID:17309111 [IDA]) /// 0005886 // plasma membrane (GO_REF:0000044 [IEA] UniProtKB-SubCell:SL-0037) /// 0005886 // plasma membrane (PMID:20616037 [IDA]) /// 0016020 // membrane (GO_REF:0000043 [IEA] UniProtKB-KW:KW-0472) /// 0005886 // plasma membrane (GO_REF:0000043 [IEA] UniProtKB-KW:KW-0997) /// 0016020 // membrane (PMID:20616037 [RCA]) /// 0005886 // plasma membra…	0008381 // mechanically-gated ion channel activity (PMID:20616037 [IMP]) /// 0008381 // mechanically-gated ion channel activity (GO_REF:0000002 [IEA] InterPro:IPR030192) /// 0042802 // identical protein binding (PMID:20616037 [IPI] UniProtKB:P0AAT4) /// 0008381 // mechanically-gated ion channel activity (PMID:21873635 [IBA] PANTHER:PTN000764491|UniProtKB:P0AAT4)	Miniconductance mechanosensitive channel YbdG	ybdG|mscM|JW0566|b0577	protein	taxon:83333	20111021	EcoliWiki			2996	36.12890889	37.73550639	28.29150927	3916	33.78382968
nfsB	NZ_JWZW01000001.1	complement(191699..192352)		2.029582754	-1.820627029	-0.864435405	5.14E-04	9.76E-04	1	37.52359292	1.864681632	0.898929332	3.24E-04	6.31E-04	1	57.26828983	3.07479324	1.620489402	9.97E-27	3.13E-26	4.75E-23	8.374679579	1.063090726	0.088264725	0.673021943	0.720774413	1	nfsB	UniProtKB	P38489	nfsB	acts_upstream_of_or_within	0046256 // 2,4,6-trinitrotoluene catabolic process (PMID:21873635 [IBA] PANTHER:PTN008587956|UniProtKB:P38489) /// 0046256 // 2,4,6-trinitrotoluene catabolic process (PMID:17504490 [IMP])	0016020 // membrane (PMID:16858726 [HDA]) /// 0005829 // cytosol (PMID:16858726 [HDA]) /// 0005829 // cytosol (PMID:15911532 [IDA]) /// 0005829 // cytosol (PMID:18304323 [IDA]) /// 0005829 // cytosol (PMID:21873635 [IBA] PANTHER:PTN008587956|UniProtKB:P38489)	0042803 // protein homodimerization activity (PMID:8947835 [IDA]) /// 0042802 // identical protein binding (PMID:24561554 [IPI] UniProtKB:P38489) /// 0016491 // oxidoreductase activity (GO_REF:0000002 [IEA] InterPro:IPR000415) /// 0018545 // NAD(P)H nitroreductase activity (PMID:6363380 [IMP]) /// 0018545 // NAD(P)H nitroreductase activity (PMID:7011517 [IMP]) /// 0042802 // identical protein bin…	Oxygen-insensitive NAD(P)H nitroreductase	nfsB|dprA|nfnB|nfsI|ntr|JW0567|b0578	protein	taxon:83333	20150428	EcoCyc			2661	61.2342987	63.95729462	25.12807282	2819	46.40856168
ybdF	NZ_JWZW01000001.1	complement(192431..192814)		2.904048855	1.018925804	0.027049002	0.935729826	0.947483724	1	10.75098259	-1.243185224	-0.314041261	0.485682177	0.563723416	1	13.31310727	-1.005418566	-7.80E-03	0.963908946	0.967564732	1	9.311997497	1.661828619	0.732771608	3.81E-04	7.17E-04	1																	320	12.54141029	13.09910769	3.021790042	393	11.01899807
ybdJ	NZ_JWZW01000001.1	complement(192879..193127)		2.160429117	-2.005952298	-1.004287299	3.94E-03	6.67E-03	1	20.41838517	-1.004332671	-6.24E-03	0.987875492	0.989749624	1	14.27701207	-1.374712258	-0.459129679	0.017777077	0.022077684	1	18.61694856	2.18328985	1.126503673	9.64E-08	2.53E-07	4.59E-04	ybdJ	UniProtKB	P77506	ybdJ	located_in		0005886 // plasma membrane (GO_REF:0000044 [IEA] UniProtKB-SubCell:SL-0039) /// 0016020 // membrane (GO_REF:0000043 [IEA] UniProtKB-KW:KW-0472) /// 0005886 // plasma membrane (GO_REF:0000043 [IEA] UniProtKB-KW:KW-1003)		Uncharacterized protein YbdJ	ybdJ|JW0569|b0580	protein	taxon:83333	20230507	UniProt			261	15.77497873	16.47646799	2.464647503	296	12.79891471
ybdK	NZ_JWZW01000001.1	complement(193193..194311)		1.429367751	1.658797151	0.730137474	0.016586772	0.025496667	1	3.563104659	-1.235983076	-0.305658989	0.502544859	0.579896993	1	7.37104024	1.845879715	0.884308544	5.52E-09	9.75E-09	2.63E-05	3.331282818	1.937599075	0.954270081	7.06E-07	1.72E-06	3.36E-03	ybdK	UniProtKB	P77213	ybdK	enables	0042398 // cellular modified amino acid biosynthetic process (GO_REF:0000002 [IEA] InterPro:IPR006336)		0016874 // ligase activity (GO_REF:0000043 [IEA] UniProtKB-KW:KW-0436) /// 0016879 // ligase activity, forming carbon-nitrogen bonds (GO_REF:0000002 [IEA] InterPro:IPR011793) /// 0004357 // glutamate-cysteine ligase activity (GO_REF:0000116 [IEA] RHEA:13285) /// 0003824 // catalytic activity (GO_REF:0000002 [IEA] InterPro:IPR014746) /// 0016879 // ligase activity, forming carbon-nitrogen bonds (P…	Putative glutamate--cysteine ligase 2	ybdK|JW0570|b0581	protein	taxon:83333	20230507	UniProt			549	7.383629224	7.71196796	5.184258541	661	6.359927342
hokE	NZ_JWZW01000001.1	194765..194917		3.10454205	1.67261699	0.742107123	0.175561979	0.224254072	1	1.541234538	-6.077904417	-2.603573987	0.07693543	0.108059722	1	5.728622675	-1.802851438	-0.850280518	2.87E-03	3.77E-03	1	2.107798937	-2.11608742	-1.081399229	4.75E-04	8.83E-04	1	hokE	UniProtKB	P77091	hokE	acts_upstream_of_or_within	0006974 // cellular response to DNA damage stimulus (PMID:10760155 [IEP])	0005886 // plasma membrane (PMID:27510400 [RCA]) /// 0005886 // plasma membrane (GO_REF:0000044 [IEA] UniProtKB-SubCell:SL-0037) /// 0016020 // membrane (GO_REF:0000043 [IEA] UniProtKB-KW:KW-0472) /// 0005886 // plasma membrane (GO_REF:0000043 [IEA] UniProtKB-KW:KW-0997) /// 0016020 // membrane (GO_REF:0000002 [IEA] InterPro:IPR000021|InterPro:IPR018084) /// 0005886 // plasma membrane (GO_REF:000…		Toxic protein HokE	hokE|ybdY|JW5084|b4415	protein	taxon:83333	20090911	EcoliWiki			40	3.934560092	4.109523982	0.377723755	70	4.925920408
entD	NZ_JWZW01000001.1	complement(195039..195659)		0.688323275	2.227288016	1.155288128	3.78E-03	6.41E-03	1	3.037875339	1.618917507	0.695029474	0.304515719	0.375061729	1	10.72803635	6.972001837	2.80157295	6.20E-30	2.09E-29	2.95E-26	1.440300148	2.205620767	1.141184756	1.62E-04	3.18E-04	0.773262985	entD	UniProtKB	P19925	entD	acts_upstream_of_or_within	0009239 // enterobactin biosynthetic process (GO_REF:0000041 [IEA] UniPathway:UPA00017) /// 0009237 // siderophore metabolic process (PMID:21873635 [IBA] PANTHER:PTN002211298|UniProtKB:O33336|UniProtKB:P19925) /// 0009239 // enterobactin biosynthetic process (GO_REF:0000043 [IEA] UniProtKB-KW:KW-0259) /// 0009239 // enterobactin biosynthetic process (PMID:4939766 [IMP]) /// 0009239 // enterobacti…	0016020 // membrane (GO_REF:0000043 [IEA] UniProtKB-KW:KW-0472) /// 0016020 // membrane (GO_REF:0000044 [IEA] UniProtKB-SubCell:SL-0162) /// 0009366 // enterobactin synthetase complex (GO_REF:0000002 [IEA] InterPro:IPR003542) /// 0009366 // enterobactin synthetase complex (PMID:9485415 [IDA])	0008897 // holo-[acyl-carrier-protein] synthase activity (PMID:21873635 [IBA] PANTHER:PTN002211298|UniProtKB:P19925|UniProtKB:O33336) /// 0008897 // holo-[acyl-carrier-protein] synthase activity (PMID:9214294 [IDA]) /// 0008897 // holo-[acyl-carrier-protein] synthase activity (PMID:9485415 [IDA]) /// 0000287 // magnesium ion binding (GO_REF:0000002 [IEA] InterPro:IPR008278|InterPro:IPR037143) ///…	Enterobactin synthase component D	entD|JW5085|b0583	protein	taxon:83333	20120611	EcoCyc			424	10.27547433	10.73240901	4.003871806	510	8.842180112
fepA	NZ_JWZW01000001.1	complement(195834..198074)		2.278034024	1.185252183	0.24519405	0.235946936	0.293376111	1	1.011596091	-10.25313044	-3.357992549	9.00E-10	2.58E-09	4.28E-06	22.11189761	2.339578619	1.22624871	3.66E-15	8.21E-15	1.75E-11	9.697768056	2.402988424	1.264829699	5.77E-15	2.46E-14	2.75E-11	fepA	UniProtKB	P05825	fepA	acts_upstream_of_or_within	0015685 // ferric-enterobactin transport (PMID:2201687 [IMP]) /// 0042914 // colicin transport (PMID:2201687 [IMP]) /// 0015891 // siderophore transport (GO_REF:0000002 [IEA] InterPro:IPR010105) /// 0015685 // ferric-enterobactin transport (PMID:9114029 [IMP]) /// 0044718 // siderophore transmembrane transport (PMID:21873635 [IBA] PANTHER:PTN004738955|UniProtKB:P17315) /// 0015685 // ferric-enter…	1902495 // transmembrane transporter complex (PMID:28264993 [NAS]) /// 0030313 // cell envelope (PMID:23798405 [IDA]) /// 0009279 // cell outer membrane (PMID:22534293 [IDA]) /// 0009279 // cell outer membrane (PMID:10806384 [IDA]) /// 0009279 // cell outer membrane (GO_REF:0000002 [IEA] InterPro:IPR010105) /// 0016020 // membrane (GO_REF:0000043 [IEA] UniProtKB-KW:KW-0472) /// 0009279 // cell ou…	0015620 // ferric-enterobactin transmembrane transporter activity (PMID:8471822 [IDA]) /// 0015343 // siderophore transmembrane transporter activity (GO_REF:0000002 [IEA] InterPro:IPR010105) /// 0042912 // colicin transmembrane transporter activity (PMID:21873635 [IBA] PANTHER:PTN000763909|UniProtKB:P05825) /// 0022834 // ligand-gated channel activity (PMID:1411544 [IMP]) /// 0005515 // protein b…	Ferrienterobactin receptor	fepA|fep|feuB|JW5086|b0584	protein	taxon:83333	20120409	EcoCyc			3294	22.12123454	23.10493212	31.10555125	4098	19.68842061
fes	NZ_JWZW01000001.1	198317..199519		5.379155909	14.8907153	3.896341153	3.16E-48	4.65E-47	1.51E-44	0.271787529	-8.18672184	-3.033285878	0.03863952	0.057266491	1	20.1066222	11.33955328	3.503291902	1.08E-68	7.19E-68	5.14E-65	40.9556978	54.25352068	5.761644856	1.34E-167	1.18E-165	6.36E-164	fes	UniProtKB	P13039	fes	acts_upstream_of_or_within	0006826 // iron ion transport (GO_REF:0000002 [IEA] InterPro:IPR021764) /// 0033214 // iron assimilation by chelation and transport (PMID:4565531 [IMP]) /// 0046214 // enterobactin catabolic process (PMID:8148617 [IMP])	0005737 // cytoplasm (GO_REF:0000002 [IEA] InterPro:IPR021764) /// 0005737 // cytoplasm (GO_REF:0000044 [IEA] UniProtKB-SubCell:SL-0086) /// 0005737 // cytoplasm (GO_REF:0000043 [IEA] UniProtKB-KW:KW-0963)	0008849 // enterochelin esterase activity (PMID:150859 [IDA]) /// 0008849 // enterochelin esterase activity (GO_REF:0000002 [IEA] InterPro:IPR021764) /// 0008849 // enterochelin esterase activity (PMID:1534808 [IDA]) /// 0005506 // iron ion binding (GO_REF:0000002 [IEA] InterPro:IPR021764) /// 0008849 // enterochelin esterase activity (PMID:4565531 [IMP]) /// 0016787 // hydrolase activity (GO_REF…	Iron(III) enterobactin esterase	fes|JW0576|b0585	protein	taxon:83333	20181002	EcoCyc			1641	20.52913146	21.44203065	15.49611706	1827	16.35135326
ybdZ	NZ_JWZW01000001.1	199522..199740		7.170300644	33.00172358	5.044469469	1.03E-19	5.86E-19	4.90E-16	1.378446565	1.129785576	0.176048987	0.909449741	0.925613409	1	8.486311342	8.263190116	3.046698861	1.48E-10	2.81E-10	7.06E-07	48.63371084	111.0124961	6.794578272	5.78E-47	7.75E-46	2.75E-43	ybdZ	UniProtKB	P18393	ybdZ	acts_upstream_of_or_within	0009239 // enterobactin biosynthetic process (PMID:28880538 [IDA]) /// 0019290 // siderophore biosynthetic process (PMID:21873635 [IBA] PANTHER:PTN002212932|UniProtKB:Q9I169|UniProtKB:P18393) /// 0009239 // enterobactin biosynthetic process (PMID:20845982 [IMP]) /// 0009239 // enterobactin biosynthetic process (GO_REF:0000043 [IEA] UniProtKB-KW:KW-0259) /// 0043085 // positive regulation of catal…	0005829 // cytosol (PMID:18304323 [IDA]) /// 0005829 // cytosol (PMID:21873635 [IBA] PANTHER:PTN002212932|UniProtKB:P18393)	0005515 // protein binding (PMID:27597544 [IPI] UniProtKB:P11454)	Enterobactin biosynthesis protein YbdZ	ybdZ|JW0577|b4511	protein	taxon:83333	20180725	EcoCyc			129	8.864887277	9.2590953	1.218159111	142	6.981118512
entF	NZ_JWZW01000001.1	199737..203618		6.895375664	5.892676775	2.558923134	1.59E-56	2.85E-55	7.55E-53	2.073536844	-3.150201785	-1.655444243	3.13E-07	7.70E-07	1.49E-03	10.22130631	1.737963805	0.797398037	1.34E-09	2.44E-09	6.37E-06	29.75341853	11.90465666	3.573454107	4.96E-83	1.22E-81	2.36E-79	entF	UniProtKB	P11454	entF	acts_upstream_of_or_within	0043041 // amino acid activation for nonribosomal peptide biosynthetic process (PMID:21873635 [IBA] PANTHER:PTN002378821|UniProtKB:P11454) /// 0009239 // enterobactin biosynthetic process (PMID:9485415 [IMP]) /// 0043041 // amino acid activation for nonribosomal peptide biosynthetic process (PMID:1826089 [IDA]) /// 0009058 // biosynthetic process (GO_REF:0000002 [IEA] InterPro:IPR001031|InterPro:…	0005829 // cytosol (PMID:10692387 [IDA]) /// 0009366 // enterobactin synthetase complex (PMID:21873635 [IBA] PANTHER:PTN002378853|UniProtKB:P11454) /// 0005886 // plasma membrane (PMID:10692387 [IDA]) /// 0005737 // cytoplasm (GO_REF:0000044 [IEA] UniProtKB-SubCell:SL-0086) /// 0005829 // cytosol (PMID:18304323 [IDA]) /// 0005737 // cytoplasm (PMID:21873635 [IBA] PANTHER:PTN002378821|UniProtKB:P1…	0016874 // ligase activity (GO_REF:0000043 [IEA] UniProtKB-KW:KW-0436) /// 0031177 // phosphopantetheine binding (GO_REF:0000002 [IEA] InterPro:IPR020806) /// 0003824 // catalytic activity (GO_REF:0000002 [IEA] InterPro:IPR001242) /// 0047527 // 2,3-dihydroxybenzoate-serine ligase activity (GO_REF:0000116 [IEA] RHEA:30571) /// 0000166 // nucleotide binding (GO_REF:0000043 [IEA] UniProtKB-KW:KW-05…	Enterobactin synthase component F	entF|JW0578|b0586	protein	taxon:83333	20120322	EcoCyc			2660	10.312257	10.77082734	25.11862972	3385	9.388234375
wzz(fepE)	NZ_JWZW01000001.1	203834..204967		0.524026168	-1.646048388	-0.719006747	0.019976026	0.030363049	1	0.682096619	-6.910085786	-2.788703621	1.15E-03	2.10E-03	1	8.845836679	1.868525111	0.901899952	1.55E-08	2.69E-08	7.40E-05	3.151585535	1.540975746	0.623844155	9.82E-04	1.76E-03	1																	602	7.989342854	8.344616752	5.684742517	790	7.500579488
fepC	NZ_JWZW01000001.1	complement(204964..205779)		4.736435892	19.56626942	4.290296808	1.72E-51	2.79E-50	8.20E-48	0.400686762	-3.933886404	-1.975955298	0.17971247	0.232998736	1	8.53737635	6.850463551	2.776201614	4.35E-29	1.44E-28	2.07E-25	8.717739871	16.51181227	4.045426569	2.62E-47	3.56E-46	1.25E-43	fepC	UniProtKB	P23878	fepC	acts_upstream_of_or_within	0015685 // ferric-enterobactin transport (PMID:1787794 [IMP]) /// 0033212 // iron assimilation (PMID:10986237 [NAS]) /// 0015685 // ferric-enterobactin transport (PMID:3011753 [IMP]) /// 0034755 // iron ion transmembrane transport (GO_REF:0000043 [IEA] UniProtKB-KW:KW-0410) /// 0006811 // ion transport (GO_REF:0000043 [IEA] UniProtKB-KW:KW-0406)	0005886 // plasma membrane (GO_REF:0000044 [IEA] UniProtKB-SubCell:SL-0037) /// 0005886 // plasma membrane (PMID:3011753 [IDA]) /// 0055052 // ATP-binding cassette (ABC) transporter complex, substrate-binding subunit-containing (PMID:10986237 [NAS]) /// 0016020 // membrane (GO_REF:0000043 [IEA] UniProtKB-KW:KW-0472) /// 0005886 // plasma membrane (PMID:2956250 [IDA]) /// 0005886 // plasma membran…	0005524 // ATP binding (GO_REF:0000002 [IEA] InterPro:IPR003439|InterPro:IPR017871) /// 0016887 // ATPase activity (GO_REF:0000002 [IEA] InterPro:IPR017871) /// 0000166 // nucleotide binding (GO_REF:0000043 [IEA] UniProtKB-KW:KW-0547) /// 0005524 // ATP binding (PMID:1838574 [ISM]) /// 0005524 // ATP binding (GO_REF:0000043 [IEA] UniProtKB-KW:KW-0067) /// 0015620 // ferric-enterobactin transmembr…	Ferric enterobactin transport ATP-binding protein FepC	fepC|JW0580|b0588	protein	taxon:83333	20160712	EcoCyc			483	8.908089959	9.30421914	4.561014345	565	7.454852761
fepG	NZ_JWZW01000001.1	complement(205776..206768)		4.324441602	2.510252706	1.327832607	5.96E-11	2.05E-10	2.84E-07	0.924037607	-32.63775276	-5.02846982	5.40E-04	1.03E-03	1	7.223870726	-1.182840425	-0.242255455	0.122340228	0.140035763	1	5.16568222	1.42404043	0.509990106	3.06E-03	5.17E-03	1	fepG	UniProtKB	P23877	fepG	acts_upstream_of_or_within	0015685 // ferric-enterobactin transport (PMID:1787794 [IMP]) /// 0033212 // iron assimilation (PMID:10986237 [NAS]) /// 0034755 // iron ion transmembrane transport (GO_REF:0000043 [IEA] UniProtKB-KW:KW-0410) /// 0006811 // ion transport (GO_REF:0000043 [IEA] UniProtKB-KW:KW-0406) /// 0033214 // iron assimilation by chelation and transport (PMID:21873635 [IBA] PANTHER:PTN001253116|UniProtKB:P1503…	0005886 // plasma membrane (PMID:1787794 [RCA]) /// 0055052 // ATP-binding cassette (ABC) transporter complex, substrate-binding subunit-containing (PMID:1838574 [RCA]) /// 0016020 // membrane (GO_REF:0000002 [IEA] InterPro:IPR000522) /// 0005886 // plasma membrane (GO_REF:0000044 [IEA] UniProtKB-SubCell:SL-0037) /// 0055052 // ATP-binding cassette (ABC) transporter complex, substrate-binding sub…	0022857 // transmembrane transporter activity (GO_REF:0000002 [IEA] InterPro:IPR000522) /// 0022857 // transmembrane transporter activity (PMID:21873635 [IBA] PANTHER:PTN000765980|UniProtKB:P23877|UniProtKB:P15029|UniProtKB:P06609|UniProtKB:P23876|UniProtKB:P15030) /// 0015620 // ferric-enterobactin transmembrane transporter activity (PMID:1787794 [IMP])	Ferric enterobactin transport system permease protein FepG	fepG|JW0581|b0589	protein	taxon:83333	20141014	EcoCyc			476	7.214152629	7.534954999	4.494912688	577	6.256152778
fepD	NZ_JWZW01000001.1	complement(206765..207769)		25.39044775	53.50913635	5.741713339	4.85E-132	3.60E-130	2.31E-128	1.90541875	-1.369348108	-0.453489248	0.45297843	0.530427809	1	35.32637531	14.40072825	3.848069866	1.59E-105	1.72E-104	7.60E-102	27.75606958	26.36120979	4.720344676	7.10E-127	3.31E-125	3.38E-123	fepD	UniProtKB	P23876	fepD	acts_upstream_of_or_within	0015685 // ferric-enterobactin transport (PMID:1787794 [IMP]) /// 0033212 // iron assimilation (PMID:10986237 [NAS]) /// 0034755 // iron ion transmembrane transport (GO_REF:0000043 [IEA] UniProtKB-KW:KW-0410) /// 0006811 // ion transport (GO_REF:0000043 [IEA] UniProtKB-KW:KW-0406) /// 0033214 // iron assimilation by chelation and transport (PMID:21873635 [IBA] PANTHER:PTN001253116|UniProtKB:P1503…	0005886 // plasma membrane (PMID:1787794 [RCA]) /// 0016020 // membrane (GO_REF:0000002 [IEA] InterPro:IPR000522) /// 0005886 // plasma membrane (GO_REF:0000044 [IEA] UniProtKB-SubCell:SL-0037) /// 0055052 // ATP-binding cassette (ABC) transporter complex, substrate-binding subunit-containing (PMID:10986237 [NAS]) /// 0005886 // plasma membrane (GO_REF:0000117 [IEA] ARBA:ARBA00027801) /// 0016020…	0022857 // transmembrane transporter activity (GO_REF:0000002 [IEA] InterPro:IPR000522) /// 0022857 // transmembrane transporter activity (PMID:21873635 [IBA] PANTHER:PTN000765980|UniProtKB:P23877|UniProtKB:P15029|UniProtKB:P06609|UniProtKB:P23876|UniProtKB:P15030) /// 0015620 // ferric-enterobactin transmembrane transporter activity (PMID:1787794 [IMP])	Ferric enterobactin transport system permease protein FepD	fepD|JW0582|b0590	protein	taxon:83333	20141014	EcoCyc			2425	36.31393429	37.92875959	22.89950266	2865	30.69300045
entS	NZ_JWZW01000001.1	207880..209130		1.103551357	-1.145033667	-0.195390018	0.472083243	0.532675659	1	1.653696324	-4.032213829	-2.011572147	3.22E-04	6.29E-04	1	16.32109204	2.469334665	1.304122376	3.38E-17	8.13E-17	1.61E-13	4.253727679	1.509599069	0.594165438	1.15E-03	2.05E-03	1	entS	UniProtKB	P24077	entS	acts_upstream_of_or_within	0042930 // enterobactin transport (PMID:16166532 [IMP]) /// 0042930 // enterobactin transport (GO_REF:0000002 [IEA] InterPro:IPR023722) /// 0015891 // siderophore transport (GO_REF:0000104 [IEA] UniRule:UR000077063) /// 0006974 // cellular response to DNA damage stimulus (PMID:20128927 [IMP]) /// 0046677 // response to antibiotic (PMID:20128927 [IMP]) /// 0055085 // transmembrane transport (GO_RE…	0005886 // plasma membrane (GO_REF:0000104 [IEA] UniRule:UR000077063) /// 0005886 // plasma membrane (GO_REF:0000044 [IEA] UniProtKB-SubCell:SL-0037) /// 0016020 // membrane (GO_REF:0000043 [IEA] UniProtKB-KW:KW-0472) /// 0005886 // plasma membrane (GO_REF:0000043 [IEA] UniProtKB-KW:KW-0997) /// 0005886 // plasma membrane (GO_REF:0000002 [IEA] InterPro:IPR023722) /// 0005886 // plasma membrane (P…	0022857 // transmembrane transporter activity (GO_REF:0000002 [IEA] InterPro:IPR020846) /// 0042931 // enterobactin transporter activity (GO_REF:0000002 [IEA] InterPro:IPR023722)	Enterobactin exporter EntS	entS|ybdA|JW0583|b0591	protein	taxon:83333	20100901	EcoCyc			1323	15.9158617	16.6236158	12.49321321	1747	15.03544812
fepB	NZ_JWZW01000001.1	complement(209134..210090)		6.206502597	13.31813567	3.735320237	3.96E-47	5.58E-46	1.88E-43	1.931948725	-1.23031449	-0.299027141	0.643344222	0.705078556	1	15.01376168	6.374727503	2.672363673	4.51E-44	2.05E-43	2.15E-40	13.46699786	13.65526987	3.771385922	5.30E-60	9.34E-59	2.52E-56	fepB	UniProtKB	P0AEL6	fepB	acts_upstream_of_or_within	0006974 // cellular response to DNA damage stimulus (PMID:11967071 [IEP]) /// 0033212 // iron assimilation (PMID:10986237 [NAS]) /// 0015685 // ferric-enterobactin transport (PMID:3011753 [IMP]) /// 0034755 // iron ion transmembrane transport (GO_REF:0000043 [IEA] UniProtKB-KW:KW-0410) /// 0006811 // ion transport (GO_REF:0000043 [IEA] UniProtKB-KW:KW-0406)	0030288 // outer membrane-bounded periplasmic space (PMID:21873635 [IBA] PANTHER:PTN001254050|UniProtKB:P07822|UniProtKB:P0AEL6) /// 0030288 // outer membrane-bounded periplasmic space (PMID:2956250 [IDA]) /// 0055052 // ATP-binding cassette (ABC) transporter complex, substrate-binding subunit-containing (PMID:10986237 [NAS]) /// 0030288 // outer membrane-bounded periplasmic space (PMID:3011753 […		Ferric enterobactin-binding periplasmic protein FepB	fepB|JW0584|b0592	protein	taxon:83333	20100721	EcoliWiki			878	13.80734575	14.42133737	8.291036428	1197	13.46675608
entC	NZ_JWZW01000001.1	210279..211454		0.626166327	-1.086081896	-0.119132894	0.701178344	0.747043953	1	1.090783155	-3.906291205	-1.965799503	0.01017556	0.016444895	1	9.565459603	2.763146705	1.466312162	6.59E-17	1.57E-16	3.14E-13	5.144717909	3.497224289	1.806210324	2.12E-19	1.14E-18	1.01E-15	entC	UniProtKB	P0AEJ2	entC	acts_upstream_of_or_within	0009058 // biosynthetic process (GO_REF:0000002 [IEA] InterPro:IPR004561|InterPro:IPR005801) /// 0009239 // enterobactin biosynthetic process (GO_REF:0000041 [IEA] UniPathway:UPA00017) /// 1901576 // organic substance biosynthetic process (GO_REF:0000117 [IEA] ARBA:ARBA00026382) /// 0009239 // enterobactin biosynthetic process (GO_REF:0000043 [IEA] UniProtKB-KW:KW-0259) /// 0009239 // enterobacti…		0008909 // isochorismate synthase activity (GO_REF:0000003 [IEA] EC:5.4.4.2) /// 0008909 // isochorismate synthase activity (GO_REF:0000116 [IEA] RHEA:18985) /// 0008909 // isochorismate synthase activity (GO_REF:0000002 [IEA] InterPro:IPR004561) /// 0008909 // isochorismate synthase activity (GO_REF:0000117 [IEA] ARBA:ARBA00027866) /// 0016853 // isomerase activity (GO_REF:0000043 [IEA] UniProtK…	Isochorismate synthase EntC	entC|JW0585|b0593	protein	taxon:83333	20070418	EcoCyc			778	9.956344091	10.39908753	7.34672704	912	8.349650512
entE	NZ_JWZW01000001.1	211464..213074		0.45373714	-1.003945095	-5.68E-03	0.98515769	0.987649657	1	0.698658326	-3.864118667	-1.9501394	9.86E-03	0.015990934	1	3.209148024	1.305425151	0.384519741	0.040639184	0.048902519	1	3.248607728	3.061711478	1.614338336	1.55E-18	8.03E-18	7.38E-15	entE	UniProtKB	P10378	entE	acts_upstream_of_or_within	0009239 // enterobactin biosynthetic process (PMID:19699210 [IDA]) /// 0019290 // siderophore biosynthetic process (GO_REF:0000002 [IEA] InterPro:IPR011963) /// 0009239 // enterobactin biosynthetic process (GO_REF:0000041 [IEA] UniPathway:UPA00017) /// 0009239 // enterobactin biosynthetic process (GO_REF:0000043 [IEA] UniProtKB-KW:KW-0259) /// 0009239 // enterobactin biosynthetic process (PMID:49…	0016020 // membrane (GO_REF:0000043 [IEA] UniProtKB-KW:KW-0472) /// 0005829 // cytosol (PMID:18304323 [IDA]) /// 0016020 // membrane (GO_REF:0000044 [IEA] UniProtKB-SubCell:SL-0162)	0008668 // (2,3-dihydroxybenzoyl)adenylate synthase activity (GO_REF:0000002 [IEA] InterPro:IPR011963) /// 0016874 // ligase activity (GO_REF:0000043 [IEA] UniProtKB-KW:KW-0436) /// 0005515 // protein binding (PMID:21166461 [IPI] UniProtKB:P15047) /// 0005515 // protein binding (PMID:24561554 [IPI] UniProtKB:P0ADI4) /// 0047527 // 2,3-dihydroxybenzoate-serine ligase activity (GO_REF:0000003 [IEA]…	Enterobactin synthase component E	entE|JW0586|b0594	protein	taxon:83333	20100412	EcoCyc			358	3.344376079	3.493095385	3.38062761	460	3.074277541
entB	NZ_JWZW01000001.1	213088..213945		1.612715947	1.338049205	0.42013117	0.099221996	0.133606968	1	1.113986705	-7.10175184	-2.828174948	9.76E-04	1.80E-03	1	6.584113072	1.02447552	0.034885512	0.821788711	0.838509621	1	9.780073825	3.632110099	1.860807935	2.13E-21	1.25E-20	1.01E-17	entB	UniProtKB	P0ADI4	entB	enables	0009239 // enterobactin biosynthetic process (PMID:19699210 [IDA]) /// 0009239 // enterobactin biosynthetic process (PMID:9485415 [IDA]) /// 0008152 // metabolic process (GO_REF:0000043 [IEA] UniProtKB-KW:KW-0511) /// 0009239 // enterobactin biosynthetic process (GO_REF:0000041 [IEA] UniPathway:UPA00017) /// 0009239 // enterobactin biosynthetic process (GO_REF:0000043 [IEA] UniProtKB-KW:KW-0259)	0005829 // cytosol (PMID:10692387 [IDA]) /// 0005886 // plasma membrane (PMID:10692387 [IDA]) /// 0005737 // cytoplasm (GO_REF:0000044 [IEA] UniProtKB-SubCell:SL-0086) /// 0005829 // cytosol (PMID:18304323 [IDA]) /// 0005737 // cytoplasm (GO_REF:0000043 [IEA] UniProtKB-KW:KW-0963)	0005515 // protein binding (PMID:19699210 [IPI] UniProtKB:P10378) /// 0016874 // ligase activity (GO_REF:0000043 [IEA] UniProtKB-KW:KW-0436) /// 0005515 // protein binding (PMID:17675380 [IPI] UniProtKB:P0A8Y8) /// 0005515 // protein binding (PMID:21166461 [IPI] UniProtKB:P10378) /// 0047527 // 2,3-dihydroxybenzoate-serine ligase activity (GO_REF:0000003 [IEA] EC:6.3.2.14) /// 0047527 // 2,3-dihy…	Enterobactin synthase component B	entB|entG|JW0587|b0595	protein	taxon:83333	20141208	UniProt			375	6.577662742	6.870161377	3.541160206	451	5.65939537
entA	NZ_JWZW01000001.1	213945..214691		1.114795786	-1.380763664	-0.465466405	0.062506525	0.087259458	1	0.848595405	-22.64005783	-4.500805738	1.95E-03	3.46E-03	1	4.084033424	-1.926329396	-0.945854421	2.76E-09	4.97E-09	1.32E-05	5.493955861	1.652770377	0.724886302	1.01E-03	1.81E-03	1	entA	UniProtKB	P15047	entA	acts_upstream_of_or_within	0009239 // enterobactin biosynthetic process (GO_REF:0000041 [IEA] UniPathway:UPA00017) /// 0009239 // enterobactin biosynthetic process (GO_REF:0000043 [IEA] UniProtKB-KW:KW-0259) /// 0019290 // siderophore biosynthetic process (GO_REF:0000002 [IEA] InterPro:IPR003560) /// 0009239 // enterobactin biosynthetic process (PMID:21166461 [IDA]) /// 0009239 // enterobactin biosynthetic process (PMID:49…	0005829 // cytosol (PMID:15911532 [IDA]) /// 0032991 // macromolecular complex (PMID:21166461 [IDA]) /// 0005829 // cytosol (PMID:18304323 [IDA])	0005515 // protein binding (PMID:21166461 [IPI] UniProtKB:P10378) /// 0042802 // identical protein binding (PMID:2521622 [IDA]) /// 0016491 // oxidoreductase activity (GO_REF:0000043 [IEA] UniProtKB-KW:KW-0560) /// 0008667 // 2,3-dihydro-2,3-dihydroxybenzoate dehydrogenase activity (GO_REF:0000116 [IEA] RHEA:23824) /// 0005515 // protein binding (PMID:27470582 [IPI] UniProtKB:P0ADI4) /// 0042802 …	2,3-dihydro-2,3-dihydroxybenzoate dehydrogenase	entA|JW0588|b0596	protein	taxon:83333	20070418	EcoCyc			183	3.686872424	3.85082202	1.72808618	248	3.574471677
entH	NZ_JWZW01000001.1	214694..215107		1.362468027	1.85912632	0.894624798	0.023494187	0.035259815	1	1.51893767	-3.048384891	-1.60804507	0.13093073	0.175315539	1	9.043311673	2.391209563	1.257740572	2.96E-08	5.09E-08	1.41E-04	5.298646143	3.234543601	1.69356216	1.05E-11	3.64E-11	5.01E-08	entH	UniProtKB	P0A8Y8	entH	acts_upstream_of_or_within	0009239 // enterobactin biosynthetic process (PMID:17675380 [IMP]) /// 0009239 // enterobactin biosynthetic process (GO_REF:0000104 [IEA] UniRule:UR000100337) /// 0009239 // enterobactin biosynthetic process (GO_REF:0000002 [IEA] InterPro:IPR026576) /// 0009239 // enterobactin biosynthetic process (GO_REF:0000041 [IEA] UniPathway:UPA00017)	0005737 // cytoplasm (GO_REF:0000104 [IEA] UniRule:UR000100337) /// 0005829 // cytosol (PMID:21873635 [IBA] PANTHER:PTN001752084|UniProtKB:P0A8Y8) /// 0005737 // cytoplasm (GO_REF:0000044 [IEA] UniProtKB-SubCell:SL-0086) /// 0005829 // cytosol (PMID:18304323 [IDA]) /// 0005737 // cytoplasm (GO_REF:0000043 [IEA] UniProtKB-KW:KW-0963)	0016289 // CoA hydrolase activity (PMID:19193103 [IDA]) /// 0061522 // 1,4-dihydroxy-2-naphthoyl-CoA thioesterase activity (PMID:21873635 [IBA] PANTHER:PTN001752084|UniProtKB:P77781) /// 0016788 // hydrolase activity, acting on ester bonds (PMID:15808744 [IDA]) /// 0042802 // identical protein binding (PMID:19193103 [IDA]) /// 0016790 // thiolester hydrolase activity (PMID:19193103 [IDA]) /// 001…	Proofreading thioesterase EntH	entH|ybdB|JW0589|b0597	protein	taxon:83333	20070823	EcoCyc			238	8.651755508	9.036485886	2.247456344	341	8.868186524
cstA	NZ_JWZW01000001.1	215288..217393		416.687398	-26.47708932	-4.726672628	1.26E-76	3.61E-75	5.98E-73	416.687398	-101.666194	-6.667696225	5.72E-146	6.32E-144	2.72E-142	416.687398	-299.9326356	-8.2284947	0	0	0	577.7268481	-2.853730923	-1.51284931	1.06E-09	3.20E-09	5.07E-06	cstA	UniProtKB	P15078	cstA	acts_upstream_of_or_within	0009267 // cellular response to starvation (PMID:1848300 [IEP]) /// 0006849 // plasma membrane pyruvate transport (PMID:33260635 [IDA]) /// 0015031 // protein transport (GO_REF:0000043 [IEA] UniProtKB-KW:KW-0653) /// 0031669 // cellular response to nutrient levels (PMID:21873635 [IBA] PANTHER:PTN000767362|UniProtKB:P39396|UniProtKB:P15078) /// 0009267 // cellular response to starvation (GO_REF:00…	0005886 // plasma membrane (PMID:17309111 [IDA]) /// 0016020 // membrane (GO_REF:0000002 [IEA] InterPro:IPR003706) /// 0005886 // plasma membrane (GO_REF:0000044 [IEA] UniProtKB-SubCell:SL-0037) /// 0016020 // membrane (GO_REF:0000043 [IEA] UniProtKB-KW:KW-0472) /// 0005886 // plasma membrane (PMID:15919996 [ISM]) /// 0005886 // plasma membrane (GO_REF:0000043 [IEA] UniProtKB-KW:KW-0997) /// 0005…	0005477 // pyruvate secondary active transmembrane transporter activity (PMID:33260635 [IDA])	Peptide transporter CstA	cstA|ybdC|JW0590|b0598	protein	taxon:83333	20210112	EcoCyc			1811	12.94159205	13.51708492	17.10144302	2220	11.34946497
ybdD	NZ_JWZW01000001.1	217506..217703		37.29584299	-6.115359214	-2.612437245	2.95E-36	2.94E-35	1.40E-32	37.29584299	-15.22693903	-3.92855405	1.09E-23	5.56E-23	5.16E-20	37.29584299	-18.30970982	-4.194537022	6.31E-201	1.78E-199	3.01E-197	120.3333252	-1.200354649	-0.263460718	0.099205272	0.129935709	1																	229	17.40595732	18.17997371	2.162468499	289	15.71496556
hcxA	NZ_JWZW01000001.1	complement(217713..218801)		24.92005351	7.297964381	2.86749411	3.65E-61	7.36E-60	1.74E-57	4.801547099	-3.99192803	-1.997085711	3.57E-07	8.74E-07	1.70E-03	102.391582	5.957467891	2.574699271	4.93E-72	3.41E-71	2.35E-68	26.41456503	3.63853865	1.863359136	2.59E-26	1.89E-25	1.23E-22	hcxA	UniProtKB	P45579	hcxA	enables			0047545 // 2-hydroxyglutarate dehydrogenase activity (PMID:27941785 [IDA]) /// 0005515 // protein binding (PMID:24561554 [IPI] UniProtKB:P0AFT8) /// 0016616 // oxidoreductase activity, acting on the CH-OH group of donors, NAD or NADP as acceptor (GO_REF:0000117 [IEA] ARBA:ARBA00028442) /// 0016491 // oxidoreductase activity (GO_REF:0000043 [IEA] UniProtKB-KW:KW-0560) /// 0046872 // metal ion bind…	Hydroxycarboxylate dehydrogenase A	hcxA|ybdH|JW0592|b0599	protein	taxon:83333	20230513	IntAct			6824	94.30587752	98.49951613	64.43967265	9174	90.70090851
ybdL	NZ_JWZW01000001.1	218921..220081		45.0980433	37.13830755	5.214836166	1.09E-164	1.33E-162	5.19E-161	5.83624455	-1.131085809	-0.177708383	0.617401564	0.682602846	1	181.9603642	30.12981573	4.913119945	3.15E-212	9.86E-211	1.50E-208	8.215708711	3.211946508	1.683447866	6.73E-22	4.08E-21	3.21E-18	ybdL	UniProtKB	P77806	ybdL	enables	0097052 // L-kynurenine metabolic process (GO_REF:0000108 [IEA] GO:0016212) /// 0009058 // biosynthetic process (GO_REF:0000002 [IEA] InterPro:IPR004839)	0005737 // cytoplasm (GO_REF:0000044 [IEA] UniProtKB-SubCell:SL-0086) /// 0005737 // cytoplasm (PMID:21873635 [IBA] PANTHER:PTN000203176|TAIR:locus:2204660|SGD:S000003596) /// 0005737 // cytoplasm (GO_REF:0000043 [IEA] UniProtKB-KW:KW-0963)	0030170 // pyridoxal phosphate binding (GO_REF:0000002 [IEA] InterPro:IPR004839) /// 0003824 // catalytic activity (GO_REF:0000117 [IEA] ARBA:ARBA00027533) /// 0016212 // kynurenine-oxoglutarate transaminase activity (PMID:21873635 [IBA] PANTHER:PTN000203176|UniProtKB:Q16773|SGD:S000003596|MGI:MGI:2677849) /// 0030170 // pyridoxal phosphate binding (PMID:15280032 [IDA]) /// 0042803 // protein hom…	Methionine aminotransferase	ybdL|JW0593|b0600	protein	taxon:83333	20230507	InterPro			12698	164.6003389	171.9198651	119.9084061	16904	156.7610073
ybdM	NZ_JWZW01000001.1	complement(220082..220711)		7.199321022	2.807224767	1.489144581	5.62E-13	2.16E-12	2.67E-09	2.495358305	-5.043635809	-2.334464105	1.90E-04	3.77E-04	0.900780206	44.0553128	3.548336261	1.827142735	4.58E-39	1.86E-38	2.18E-35	6.196761463	1.159038986	0.212929094	0.275289368	0.328649117	1	ybdM	UniProtKB	P77174	ybdM	enables	0071453 // cellular response to oxygen levels (PMID:21873635 [IBA] PANTHER:PTN000764275|UniProtKB:Q9I1Y8|UniProtKB:Q9I1Y9)		0005515 // protein binding (PMID:24561554 [IPI] UniProtKB:P0AFW4)	Uncharacterized protein YbdM	ybdM|JW0594|b0601	protein	taxon:83333	20230513	IntAct			1685	40.25195495	42.04189802	15.91161319	2254	38.52069759
ybdN	NZ_JWZW01000001.1	complement(220684..221904)		0.936937999	4.584694407	2.196825574	8.96E-11	3.05E-10	4.26E-07	5.283702781	4.757213396	2.250116742	2.43E-05	5.22E-05	0.115283123	8.075219457	7.61070093	2.928029329	3.88E-40	1.61E-39	1.85E-36	1.390163816	3.056527543	1.611893568	1.91E-08	5.25E-08	9.08E-05	ybdN	UniProtKB	P77216	ybdN	enables	0071453 // cellular response to oxygen levels (PMID:21873635 [IBA] PANTHER:PTN000764275|UniProtKB:Q9I1Y8|UniProtKB:Q9I1Y9)		0003824 // catalytic activity (GO_REF:0000002 [IEA] InterPro:IPR002500)	Uncharacterized protein YbdN	ybdN|JW0595|b0602	protein	taxon:83333	20230507	InterPro			606	7.46938048	7.801532444	5.722514892	792	6.983775961
ybdO	NZ_JWZW01000001.1	complement(222051..222953)		0.445650973	1.965660515	0.975014179	0.022126566	0.033312424	1	2.510505915	2.157127057	1.109111155	0.062085129	0.088749059	1	1.516523094	1.442662758	0.52873409	0.07619611	0.089518685	1	0.746008763	1.610395195	0.687414773	0.039202243	0.055024138	1	ybdO	UniProtKB	P77746	ybdO	enables	0006355 // regulation of transcription, DNA-templated (GO_REF:0000002 [IEA] InterPro:IPR000847) /// 0006355 // regulation of transcription, DNA-templated (PMID:21873635 [IBA] PANTHER:PTN001248361|UniProtKB:P46924|UniProtKB:Q9I0Z0|UniProtKB:P10151)		0003700 // transcription factor activity, sequence-specific DNA binding (GO_REF:0000002 [IEA] InterPro:IPR000847) /// 0003677 // DNA binding (GO_REF:0000043 [IEA] UniProtKB-KW:KW-0238)	Uncharacterized HTH-type transcriptional regulator YbdO	ybdO|JW0596|b0603	protein	taxon:83333	20230507	UniProt			65	1.083311188	1.131484385	0.613801102	114	1.359245432
dsbG	NZ_JWZW01000001.1	complement(223158..223904)		3.04501365	3.267339067	1.708116178	4.41E-11	1.53E-10	2.10E-07	48.61915257	10.05050845	3.329196584	3.51E-41	3.03E-40	1.67E-37	9.937678615	2.186006333	1.12829758	1.63E-08	2.83E-08	7.77E-05	3.934169262	2.058364868	1.041498738	7.61E-07	1.85E-06	3.63E-03	dsbG	UniProtKB	P77202	dsbG	acts_upstream_of_or_within	0061077 // chaperone-mediated protein folding (PMID:30012727 [IDA]) /// 0061077 // chaperone-mediated protein folding (PMID:10788443 [IDA])	0030288 // outer membrane-bounded periplasmic space (PMID:9383195 [IDA]) /// 0042597 // periplasmic space (GO_REF:0000002 [IEA] InterPro:IPR009094) /// 0042597 // periplasmic space (GO_REF:0000043 [IEA] UniProtKB-KW:KW-0574) /// 0042597 // periplasmic space (GO_REF:0000044 [IEA] UniProtKB-SubCell:SL-0200)	0042803 // protein homodimerization activity (PMID:15184683 [IDA]) /// 0003756 // protein disulfide isomerase activity (PMID:9383195 [IMP])	Thiol:disulfide interchange protein DsbG	dsbG|ybdP|JW0597|b0604	protein	taxon:83333	20180923	EcoCyc			395	7.958003319	8.311883596	3.730022083	594	8.561436194
ahpC	NZ_JWZW01000001.1	224276..224839		165.7024547	1.194596241	0.256523087	0.209660668	0.264074718	1	601.1685247	-1.268197483	-0.342779419	0.096510218	0.132921781	1	74.91807995	-9.822767514	-3.296129554	4.63E-99	4.61E-98	2.21E-95	131.0657454	-2.294319819	-1.198066511	3.19E-10	9.96E-10	1.52E-06	ahpC	UniProtKB	P0AE08	ahpC	acts_upstream_of_or_within	0006979 // response to oxidative stress (PMID:28270505 [NAS]) /// 0098869 // cellular oxidant detoxification (GO_REF:0000108 [IEA] GO:0016209) /// 0098869 // cellular oxidant detoxification (GO_REF:0000108 [IEA] GO:0008379) /// 0006979 // response to oxidative stress (PMID:21873635 [IBA] PANTHER:PTN000073874|MGI:MGI:88034|SGD:S000002861|PomBase:SPCC576.03c|CGD:CAL0000174369|WB:WBGene00006434|UniP…	0016020 // membrane (PMID:16858726 [HDA]) /// 0005829 // cytosol (PMID:16858726 [HDA]) /// 0005829 // cytosol (PMID:15911532 [IDA]) /// 0005737 // cytoplasm (PMID:7499381 [IDA]) /// 0009321 // alkyl hydroperoxide reductase complex (PMID:25372677 [IDA]) /// 0009321 // alkyl hydroperoxide reductase complex (PMID:25372677 [IPI]) /// 0005737 // cytoplasm (GO_REF:0000044 [IEA] UniProtKB-SubCell:SL-008…	0004601 // peroxidase activity (GO_REF:0000043 [IEA] UniProtKB-KW:KW-0575) /// 0102039 // alkylhydroperoxide reductase activity (GO_REF:0000116 [IEA] RHEA:62628) /// 0016491 // oxidoreductase activity (GO_REF:0000002 [IEA] InterPro:IPR000866) /// 0042802 // identical protein binding (PMID:16858726 [IPI] UniProtKB:P0AE08) /// 0008379 // thioredoxin peroxidase activity (PMID:21873635 [IBA] PANTHER:…	Alkyl hydroperoxide reductase C	ahpC|JW0598|b0605	protein	taxon:83333	20110615	EcoliWiki			2716	72.47334119	75.69612019	25.64744298	3143	59.99928268
ahpF	NZ_JWZW01000001.1	225010..226575		39.72584787	5.070043528	2.341998133	1.45E-39	1.64E-38	6.90E-36	49.50239151	1.151766932	0.203848807	0.24762831	0.310548116	1	47.04307765	1.197573074	0.260113689	0.023276319	0.028616357	1	17.4005668	1.038347414	0.054289227	0.72999353	0.772333155	1	ahpF	UniProtKB	P35340	ahpF	enables	0006979 // response to oxidative stress (PMID:28270505 [NAS]) /// 0042744 // hydrogen peroxide catabolic process (PMID:28270505 [IDA]) /// 0045454 // cell redox homeostasis (PMID:21873635 [IBA] PANTHER:PTN005133404|CGD:CAL0000184081|TAIR:locus:2062683|TAIR:locus:2117612|UniProtKB:Q39242|UniProtKB:P9WHH1|UniProtKB:Q9NNW7|FB:FBgn0020653|SGD:S000002761|dictyBase:DDB_G0280815) /// 0098869 // cellular…	0005829 // cytosol (PMID:16858726 [HDA]) /// 0005829 // cytosol (PMID:17309111 [IDA]) /// 0005829 // cytosol (PMID:15911532 [IDA]) /// 0009321 // alkyl hydroperoxide reductase complex (PMID:25372677 [IDA]) /// 0009321 // alkyl hydroperoxide reductase complex (PMID:25372677 [IPI]) /// 0005829 // cytosol (PMID:21873635 [IBA] PANTHER:PTN000530716|UniProtKB:P35340) /// 0005829 // cytosol (PMID:183043…	0016491 // oxidoreductase activity (GO_REF:0000043 [IEA] UniProtKB-KW:KW-0560) /// 0008785 // alkyl hydroperoxide reductase activity (PMID:11717276 [IGI] EcoliWiki:ahpC|EcoliWiki:katE|EcoliWiki:katG) /// 0004791 // thioredoxin-disulfide reductase activity (PMID:21873635 [IBA] PANTHER:PTN005133404|RGD:61959|FB:FBgn0020653|MGI:MGI:1354175|SGD:S000002761|UniProtKB:Q70G58|MGI:MGI:2386711|UniProtKB:P9…	Alkyl hydroperoxide reductase subunit F	ahpF|JW0599|b0606	protein	taxon:83333	20230507	InterPro			4870	46.80204455	48.88326012	45.9878672	5808	39.93150061
uspG	NZ_JWZW01000001.1	complement(226696..227124)		458.0931966	-2.574129122	-1.364084423	2.53E-07	6.71E-07	1.20E-03	458.0931966	-33.31619384	-5.058151686	3.17E-96	9.47E-95	1.51E-92	555.6404932	-8.174602367	-3.031148556	5.23E-43	2.32E-42	2.49E-39	688.0042329	-2.845886975	-1.508878366	2.00E-10	6.36E-10	9.53E-07	uspG	UniProtKB	P39177	uspG	acts_upstream_of_or_within	0046777 // protein autophosphorylation (PMID:16460009 [IDA]) /// 1902021 // regulation of bacterial-type flagellum-dependent cell motility (PMID:16159758 [IMP]) /// 0018117 // protein adenylylation (PMID:16460009 [IDA]) /// 0046940 // nucleoside monophosphate phosphorylation (GO_REF:0000108 [IEA] GO:0004017)	0005737 // cytoplasm (PMID:16460009 [IDA])	0005515 // protein binding (PMID:15690043 [IPI] UniProtKB:P0A7K2) /// 0005515 // protein binding (PMID:19402753 [IPI] UniProtKB:P0A7K2) /// 0005515 // protein binding (PMID:16460009 [IPI] EcoliWiki:uspG) /// 0004672 // protein kinase activity (PMID:16460009 [IDA]) /// 0005515 // protein binding (PMID:15690043 [IPI] UniProtKB:P0A6F5) /// 0005515 // protein binding (PMID:16606699 [IPI] UniProtKB:P0…	Universal stress protein UP12	uspG|ybdQ|yzzU|JW0600|b0607	protein	taxon:83333	20100802	EcoliWiki			17068	598.7602543	625.38621	161.1747264	19091	479.1286786
rnk	NZ_JWZW01000001.1	complement(227480..227890)		1.581440058	-3.435369311	-1.780465201	5.63E-08	1.57E-07	2.68E-04	39.49748036	2.502720761	1.323497333	7.36E-07	1.76E-06	3.50E-03	8.341979403	-1.764726957	-0.819444983	1.35E-06	2.13E-06	6.41E-03	9.155452387	1.485280006	0.570734935	4.80E-03	7.80E-03	1	rnk	UniProtKB	P0AFW4	rnk	enables	0006354 // DNA-templated transcription, elongation (PMID:21873635 [IBA] PANTHER:PTN001252439|UniProtKB:P0A6W5) /// 0032784 // regulation of DNA-templated transcription, elongation (GO_REF:0000002 [IEA] InterPro:IPR001437|InterPro:IPR036953)		0003677 // DNA binding (GO_REF:0000002 [IEA] InterPro:IPR001437|InterPro:IPR036953) /// 0005515 // protein binding (PMID:24561554 [IPI] UniProtKB:P0ACJ0) /// 0070063 // RNA polymerase binding (GO_REF:0000002 [IEA] InterPro:IPR023459|InterPro:IPR028625) /// 0005515 // protein binding (PMID:24561554 [IPI] UniProtKB:P77174)	Regulator of nucleoside diphosphate kinase	rnk|JW0602|b0610	protein	taxon:83333	20230507	InterPro			236	8.641672495	9.025954497	2.228570156	255	6.68004118
rna	NZ_JWZW01000001.1	complement(228120..228926)		7.139648937	2.125907108	1.088078559	6.39E-08	1.78E-07	3.04E-04	18.23827599	1.011428995	0.016395043	0.954876524	0.964808538	1	9.057389107	-1.823871614	-0.867004179	1.36E-08	2.36E-08	6.48E-05	5.937675615	-1.18792681	-0.248445952	0.172602433	0.216082089	1	rna	UniProtKB	P21338	rna	acts_upstream_of_or_within	0016070 // RNA metabolic process (GO_REF:0000117 [IEA] ARBA:ARBA00028985) /// 0006401 // RNA catabolic process (PMID:21873635 [IBA] PANTHER:PTN000133338|UniProtKB:P21338) /// 0006401 // RNA catabolic process (PMID:1091648 [IMP])	0005737 // cytoplasm (GO_REF:0000044 [IEA] UniProtKB-SubCell:SL-0086) /// 0042597 // periplasmic space (GO_REF:0000043 [IEA] UniProtKB-KW:KW-0574) /// 0042597 // periplasmic space (GO_REF:0000044 [IEA] UniProtKB-SubCell:SL-0200) /// 0005737 // cytoplasm (GO_REF:0000043 [IEA] UniProtKB-KW:KW-0963) /// 0030288 // outer membrane-bounded periplasmic space (PMID:5319839 [IDA])	0003723 // RNA binding (GO_REF:0000002 [IEA] InterPro:IPR001568|InterPro:IPR018188|InterPro:IPR036430) /// 0008847 // Enterobacter ribonuclease activity (GO_REF:0000003 [IEA] EC:4.6.1.21) /// 0033897 // ribonuclease T2 activity (GO_REF:0000002 [IEA] InterPro:IPR001568|InterPro:IPR018188|InterPro:IPR036430) /// 0016829 // lyase activity (GO_REF:0000043 [IEA] UniProtKB-KW:KW-0456) /// 0004519 // en…	Ribonuclease I	rna|rnsA|JW0603|b0611	protein	taxon:83333	20110602	EcoCyc			489	9.119330311	9.524853028	4.617672908	576	7.684749757
citT	NZ_JWZW01000001.1	complement(229040..230503)		0.195311347	-1.539102101	-0.62208894	0.121601874	0.160426772	1	1.924344658	1.037282318	0.052808607	0.922736921	0.937530694	1	1.701225164	1.107603034	0.147440911	0.477610995	0.507321913	1	0.467752602	-1.406605963	-0.492218238	0.070610487	0.094670946	1	citT	UniProtKB	P0AE74	citT	enables	0055085 // transmembrane transport (GO_REF:0000002 [IEA] InterPro:IPR001898)	0016020 // membrane (GO_REF:0000002 [IEA] InterPro:IPR001898) /// 0005886 // plasma membrane (GO_REF:0000044 [IEA] UniProtKB-SubCell:SL-0037) /// 0016020 // membrane (GO_REF:0000043 [IEA] UniProtKB-KW:KW-0472) /// 0005886 // plasma membrane (GO_REF:0000043 [IEA] UniProtKB-KW:KW-0997) /// 0005886 // plasma membrane (PMID:21873635 [IBA] PANTHER:PTN000032124|UniProtKB:P39414|UniProtKB:P75763) /// 00…	0022857 // transmembrane transporter activity (GO_REF:0000002 [IEA] InterPro:IPR001898) /// 0015297 // antiporter activity (GO_REF:0000043 [IEA] UniProtKB-KW:KW-0050) /// 0005215 // transporter activity (PMID:21873635 [IBA] PANTHER:PTN000032104|UniProtKB:P39414|TAIR:locus:2173358|TAIR:locus:2182270)	Citrate/succinate antiporter	citT|ybdS|JW0604|b0612	protein	taxon:83333	20230507	UniProt			150	1.541976676	1.610546028	1.416464082	176	1.29435192
citG	NZ_JWZW01000001.1	complement(230554..231432)		0.141374085	1.286548961	0.363506361	0.589466916	0.645820007	1	1.416513464	2.908909609	1.540478467	0.053393224	0.077206569	1	1.313203647	2.668982754	1.416289984	1.06E-04	1.53E-04	0.505549273	0.40978683	1.932478079	0.950452049	0.022222752	0.032534601	1	citG	UniProtKB	P77231	citG	enables	0016310 // phosphorylation (GO_REF:0000002 [IEA] InterPro:IPR002736|InterPro:IPR017551) /// 0051191 // prosthetic group biosynthetic process (PMID:10924139 [IMP]) /// 0051191 // prosthetic group biosynthetic process (PMID:21873635 [IBA] PANTHER:PTN001249719|UniProtKB:P77231)		0046917 // triphosphoribosyl-dephospho-CoA synthase activity (GO_REF:0000104 [IEA] UniRule:UR000036425) /// 0046917 // triphosphoribosyl-dephospho-CoA synthase activity (GO_REF:0000003 [IEA] EC:2.4.2.52) /// 0005524 // ATP binding (GO_REF:0000002 [IEA] InterPro:IPR002736|InterPro:IPR017551) /// 0046917 // triphosphoribosyl-dephospho-CoA synthase activity (GO_REF:0000002 [IEA] InterPro:IPR002736|I…	2-(5''-triphosphoribosyl)-3'-dephosphocoenzyme-A synthase	citG|ybdT|JW0605|b0613	protein	taxon:83333	20230507	UniProt			67	1.147132409	1.198143639	0.63268729	109	1.335114166
citX	NZ_JWZW01000001.1	complement(231407..231958)		0.232384091	-4.158087284	-2.055920043	2.69E-03	4.65E-03	1	0.232384091	-655.6276859	-9.356732968	0.586473976	0.654960246	1	0.466981859	-4.614184098	-2.206075566	4.43E-10	8.28E-10	2.11E-06	0.232384091	-18.20566499	-4.186315534	3.14E-10	9.82E-10	1.49E-06	citX	UniProtKB	P0A6G5	citX	acts_upstream_of_or_within	0051191 // prosthetic group biosynthetic process (GO_REF:0000002 [IEA] InterPro:IPR005551) /// 0018247 // protein-phosphoribosyl dephospho-coenzyme A linkage (PMID:10924139 [IDA])		0050519 // holo-citrate lyase synthase activity (GO_REF:0000104 [IEA] UniRule:UR000036454) /// 0016740 // transferase activity (GO_REF:0000043 [IEA] UniProtKB-KW:KW-0808) /// 0016779 // nucleotidyltransferase activity (GO_REF:0000043 [IEA] UniProtKB-KW:KW-0548) /// 0050519 // holo-citrate lyase synthase activity (GO_REF:0000003 [IEA] EC:2.7.7.61) /// 0050519 // holo-citrate lyase synthase activit…	Apo-citrate lyase phosphoribosyl-dephospho-CoA transferase	citX|ybdU|JW0606|b0614	protein	taxon:83333	20130513	EcoCyc			15	0.408959031	0.427144816	0.141646408	19	0.370591372
citF	NZ_JWZW01000001.1	complement(231962..233494)		0.239950952	-4.157633252	-2.055762503	1.86E-06	4.57E-06	8.85E-03	0.239950952	-1856.813128	-10.85861291	0.527827944	0.604370485	1	0.614296862	-3.580289502	-1.840076248	5.46E-15	1.21E-14	2.60E-11	0.239950952	-5.990300674	-2.582628419	5.93E-16	2.67E-15	2.82E-12	citF	UniProtKB	P75726	citF	enables	0006084 // acetyl-CoA metabolic process (PMID:3555623 [IDA]) /// 0006101 // citrate metabolic process (PMID:3555623 [IDA]) /// 0006084 // acetyl-CoA metabolic process (GO_REF:0000002 [IEA] InterPro:IPR006472)	0009346 // citrate lyase complex (PMID:3555623 [IPI]) /// 0005737 // cytoplasm (GO_REF:0000044 [IEA] UniProtKB-SubCell:SL-0086) /// 0009346 // citrate lyase complex (GO_REF:0000002 [IEA] InterPro:IPR006472) /// 0005737 // cytoplasm (GO_REF:0000002 [IEA] InterPro:IPR006472) /// 0005737 // cytoplasm (GO_REF:0000043 [IEA] UniProtKB-KW:KW-0963)	0008814 // citrate CoA-transferase activity (GO_REF:0000116 [IEA] RHEA:19405) /// 0016829 // lyase activity (GO_REF:0000043 [IEA] UniProtKB-KW:KW-0456) /// 0008814 // citrate CoA-transferase activity (GO_REF:0000002 [IEA] InterPro:IPR006472) /// 0016740 // transferase activity (GO_REF:0000043 [IEA] UniProtKB-KW:KW-0808) /// 0008815 // citrate (pro-3S)-lyase activity (GO_REF:0000116 [IEA] RHEA:107…	Citrate lyase alpha chain	citF|ybdV|JW5087|b0615	protein	taxon:83333	20230507	InterPro			75	0.736286319	0.769027849	0.708232041	70	0.491628064
citE	NZ_JWZW01000001.1	complement(233505..234413)		1.106214239	-3.09297253	-1.62899402	3.89E-05	8.30E-05	0.18505181	1.106214239	-11.61166491	-3.537502939	4.99E-05	1.04E-04	0.237048238	1.608770801	-6.173522737	-2.626093955	2.01E-40	8.42E-40	9.56E-37	1.130689605	-3.763491862	-1.912071852	2.42E-16	1.11E-15	1.15E-12	citE	UniProtKB	P0A9I1	citE	enables	0006084 // acetyl-CoA metabolic process (PMID:3555623 [IDA]) /// 0006084 // acetyl-CoA metabolic process (GO_REF:0000002 [IEA] InterPro:IPR006475) /// 0006101 // citrate metabolic process (PMID:3555623 [IDA]) /// 0006107 // oxaloacetate metabolic process (PMID:21873635 [IBA] PANTHER:PTN000793851|UniProtKB:P9WPE1)	0009346 // citrate lyase complex (PMID:3555623 [IPI]) /// 0005737 // cytoplasm (GO_REF:0000044 [IEA] UniProtKB-SubCell:SL-0086) /// 0005737 // cytoplasm (GO_REF:0000002 [IEA] InterPro:IPR006475) /// 0009346 // citrate lyase complex (GO_REF:0000002 [IEA] InterPro:IPR006475) /// 0005737 // cytoplasm (GO_REF:0000043 [IEA] UniProtKB-KW:KW-0963)	0000287 // magnesium ion binding (PMID:21873635 [IBA] PANTHER:PTN000793851|UniProtKB:P9WPE1) /// 0016829 // lyase activity (GO_REF:0000043 [IEA] UniProtKB-KW:KW-0456) /// 0003824 // catalytic activity (GO_REF:0000002 [IEA] InterPro:IPR005000|InterPro:IPR015813) /// 0008816 // citryl-CoA lyase activity (GO_REF:0000003 [IEA] EC:4.1.3.34) /// 0046872 // metal ion binding (GO_REF:0000043 [IEA] UniPro…	Citrate lyase subunit beta	citE|ybdW|JW0608|b0616	protein	taxon:83333	20230507	InterPro			89	1.473512233	1.539037075	0.840435355	125	1.480563065
citD	NZ_JWZW01000001.1	complement(234410..234706)		0.046258138	-4.127044357	-2.045108944	0.194145825	0.245443259	1	0.046258138	-84.15612418	-6.394996358	0.710303274	0.757149342	1	1.041357282	2.174384463	1.120607053	0.093642484	0.108543259	1	0.278195465	1.505372512	0.590120533	0.423701528	0.480983066	1	citD	UniProtKB	P69330	citD	enables	0006084 // acetyl-CoA metabolic process (PMID:3555623 [IDA]) /// 0006101 // citrate metabolic process (PMID:3555623 [IDA])	0009346 // citrate lyase complex (PMID:3555623 [IPI]) /// 0005737 // cytoplasm (GO_REF:0000104 [IEA] UniRule:UR000100236) /// 0005737 // cytoplasm (GO_REF:0000044 [IEA] UniProtKB-SubCell:SL-0086) /// 0005737 // cytoplasm (GO_REF:0000002 [IEA] InterPro:IPR006495) /// 0005737 // cytoplasm (GO_REF:0000043 [IEA] UniProtKB-KW:KW-0963)	0051192 // prosthetic group binding (PMID:6354265 [IDA])	Citrate lyase acyl carrier protein	citD|ybdX|JW0609|b0617	protein	taxon:83333	20120321	EcoCyc			23	1.165464391	1.217290816	0.217191159	15	0.543770435
citC	NZ_JWZW01000001.1	complement(234721..235779)		19.20984001	25.9255641	4.696303475	2.00E-107	1.04E-105	9.53E-104	28.20555852	6.688894355	2.741767759	1.43E-29	8.74E-29	6.78E-26	34.92454222	9.201515996	3.201871572	1.23E-99	1.23E-98	5.84E-96	5.530103045	3.383888914	1.758682209	1.93E-19	1.04E-18	9.18E-16	citC	UniProtKB	P77390	citC	enables	0009058 // biosynthetic process (GO_REF:0000002 [IEA] InterPro:IPR004821)		0008771 // [citrate (pro-3S)-lyase] ligase activity (PMID:6354265 [IDA]) /// 0016747 // transferase activity, transferring acyl groups other than amino-acyl groups (GO_REF:0000002 [IEA] InterPro:IPR000182) /// 0016874 // ligase activity (GO_REF:0000043 [IEA] UniProtKB-KW:KW-0436) /// 0003824 // catalytic activity (GO_REF:0000002 [IEA] InterPro:IPR004821) /// 0008771 // [citrate (pro-3S)-lyase] li…	[Citrate [pro-3S]-lyase] ligase	citC|ybeO|JW0610|b0618	protein	taxon:83333	20230507	UniProt			2277	32.35897024	33.79792432	21.50192477	2932	29.80909472
dpiB	NZ_JWZW01000001.1	236158..237816		1.468018069	1.579104	0.659106191	2.46E-03	4.28E-03	1	12.11630636	2.440081975	1.286929616	8.00E-07	1.91E-06	3.80E-03	20.4496579	4.394527998	2.135708218	1.09E-57	6.11E-57	5.17E-54	3.830942054	1.929933153	0.948550878	6.87E-07	1.68E-06	3.27E-03	dpiB	UniProtKB	P77510	dpiB	acts_upstream_of_or_within	0046777 // protein autophosphorylation (GO_REF:0000117 [IEA] ARBA:ARBA00028972) /// 0046777 // protein autophosphorylation (PMID:21873635 [IBA] PANTHER:PTN001976860|UniProtKB:P77510|UniProtKB:P9WGK5) /// 0018106 // peptidyl-histidine phosphorylation (PMID:9701802 [ISA] UniProtKB:P52687) /// 0046777 // protein autophosphorylation (PMID:19202292 [IDA]) /// 0000160 // phosphorelay signal transductio…	0005829 // cytosol (PMID:19202292 [ISM]) /// 0005886 // plasma membrane (PMID:9701802 [RCA]) /// 0005886 // plasma membrane (GO_REF:0000044 [IEA] UniProtKB-SubCell:SL-0037) /// 0005886 // plasma membrane (PMID:19202292 [ISM]) /// 0016020 // membrane (GO_REF:0000043 [IEA] UniProtKB-KW:KW-0472) /// 0030288 // outer membrane-bounded periplasmic space (PMID:19202292 [ISM]) /// 0005886 // plasma membr…	0016772 // transferase activity, transferring phosphorus-containing groups (GO_REF:0000002 [IEA] InterPro:IPR004358|InterPro:IPR016120) /// 0000155 // phosphorelay sensor kinase activity (GO_REF:0000002 [IEA] InterPro:IPR016120) /// 0004673 // protein histidine kinase activity (PMID:19202292 [IDA]) /// 0000155 // phosphorelay sensor kinase activity (PMID:21873635 [IBA] PANTHER:PTN001976860|UniPro…	Sensor histidine kinase DpiB	dpiB|citA|mpdB|ybeP|JW0611|b0619	protein	taxon:83333	20190604	EcoCyc			2220	20.13882883	21.03437185	20.96366842	2740	17.78217819
dpiA	NZ_JWZW01000001.1	237785..238465		2.068985741	3.894489375	1.961434182	3.26E-10	1.06E-09	1.55E-06	9.270826785	3.080378832	1.623107788	1.86E-04	3.69E-04	0.882498025	38.89915734	14.14340566	3.822057651	3.27E-82	2.59E-81	1.56E-78	2.064952453	1.749117732	0.806627399	2.02E-03	3.48E-03	1	dpiA	UniProtKB	P0AEF4	dpiA	acts_upstream_of_or_within	0000160 // phosphorelay signal transduction system (GO_REF:0000002 [IEA] InterPro:IPR001789|InterPro:IPR024187) /// 0000160 // phosphorelay signal transduction system (GO_REF:0000043 [IEA] UniProtKB-KW:KW-0902) /// 0000160 // phosphorelay signal transduction system (PMID:19202292 [IDA]) /// 0006355 // regulation of transcription, DNA-templated (GO_REF:0000108 [IEA] GO:0003700) /// 0000160 // phos…	0005737 // cytoplasm (GO_REF:0000044 [IEA] UniProtKB-SubCell:SL-0086) /// 0005737 // cytoplasm (GO_REF:0000043 [IEA] UniProtKB-KW:KW-0963)	0005515 // protein binding (PMID:24561554 [IPI] UniProtKB:P39409) /// 0000156 // phosphorelay response regulator activity (PMID:18997424 [IDA]) /// 0003700 // transcription factor activity, sequence-specific DNA binding (GO_REF:0000002 [IEA] InterPro:IPR024187) /// 0000156 // phosphorelay response regulator activity (PMID:19202292 [IDA]) /// 0003677 // DNA binding (GO_REF:0000043 [IEA] UniProtKB-…	Transcriptional regulatory protein DpiA	dpiA|citB|criR|mpdA|JW0612|b0620	protein	taxon:83333	20091008	EcoCyc			1541	34.05517756	35.56955939	14.55180767	2140	33.83354017
dcuC	NZ_JWZW01000001.1	complement(238506..239891)		0.679052775	-1.684773659	-0.752554786	5.35E-03	8.87E-03	1	6.794115226	1.001917074	2.76E-03	0.993731776	0.994359396	1	7.572477809	1.244482215	0.315545613	0.049745565	0.059350832	1	1.454529348	-1.801457212	-0.849164385	8.50E-06	1.89E-05	0.040455891	dcuC	UniProtKB	P0ABP3	dcuC	acts_upstream_of_or_within	0071422 // succinate transmembrane transport (GO_REF:0000108 [IEA] GO:0005469) /// 0055085 // transmembrane transport (GO_REF:0000108 [IEA] GO:0015293) /// 0019664 // mixed acid fermentation (PMID:10368146 [IEP]) /// 0015740 // C4-dicarboxylate transport (PMID:21873635 [IBA] PANTHER:PTN002223201|UniProtKB:P0ABP3) /// 0055085 // transmembrane transport (GO_REF:0000108 [IEA] GO:0015297) /// 0015740…	0005886 // plasma membrane (PMID:17309111 [IDA]) /// 0005886 // plasma membrane (GO_REF:0000044 [IEA] UniProtKB-SubCell:SL-0037) /// 0016020 // membrane (GO_REF:0000043 [IEA] UniProtKB-KW:KW-0472) /// 0005886 // plasma membrane (PMID:21873635 [IBA] PANTHER:PTN002223199|UniProtKB:P0ABP3|UniProtKB:P45428) /// 0005886 // plasma membrane (GO_REF:0000043 [IEA] UniProtKB-KW:KW-0997) /// 0016020 // memb…	0015556 // C4-dicarboxylate transmembrane transporter activity (GO_REF:0000002 [IEA] InterPro:IPR004669) /// 0005469 // succinate:fumarate antiporter activity (PMID:10368146 [IDA]) /// 0015293 // symporter activity (GO_REF:0000043 [IEA] UniProtKB-KW:KW-0769) /// 0015297 // antiporter activity (GO_REF:0000043 [IEA] UniProtKB-KW:KW-0050)	Anaerobic C4-dicarboxylate transporter DcuC	dcuC|JW0613/JW0616|b0621	protein	taxon:83333	20081117	EcoliWiki			646	7.014503074	7.326427332	6.100238647	903	7.014638608
pagP	NZ_JWZW01000001.1	240478..241038		0.642328742	1.654236421	0.726165437	0.193258907	0.244386961	1	27.34038865	13.93747606	3.800897422	7.68E-22	3.70E-21	3.65E-18	25.9480119	14.10966375	3.818611702	3.20E-54	1.70E-53	1.53E-50	1.307868935	1.652998006	0.725084985	0.025073068	0.036383077	1	pagP	UniProtKB	P37001	pagP	acts_upstream_of_or_within	0009245 // lipid A biosynthetic process (PMID:11013210 [IDA]) /// 0009245 // lipid A biosynthetic process (GO_REF:0000104 [IEA] UniRule:UR000100317)	0009279 // cell outer membrane (PMID:11013210 [IDA]) /// 0016020 // membrane (GO_REF:0000043 [IEA] UniProtKB-KW:KW-0472) /// 0009279 // cell outer membrane (GO_REF:0000044 [IEA] UniProtKB-SubCell:SL-0040) /// 0009279 // cell outer membrane (GO_REF:0000043 [IEA] UniProtKB-KW:KW-0998)	0016416 // O-palmitoyltransferase activity (PMID:11013210 [IDA]) /// 0016740 // transferase activity (GO_REF:0000043 [IEA] UniProtKB-KW:KW-0808) /// 0016416 // O-palmitoyltransferase activity (GO_REF:0000104 [IEA] UniRule:UR000100317) /// 0016746 // transferase activity, transferring acyl groups (GO_REF:0000043 [IEA] UniProtKB-KW:KW-0012)	Lipid A palmitoyltransferase PagP	pagP|crcA|ybeG|JW0617|b0622	protein	taxon:83333	20190904	EcoCyc			977	26.20953552	27.37503361	9.225902722	1212	23.26058001
cspE_1	NZ_JWZW01000001.1	241213..241422		18895.01219	-3.695817171	-1.88589339	2.95E-10	9.63E-10	1.40E-06	18895.01219	-27.97266996	-4.805946059	8.31E-68	1.32E-66	3.95E-64	18895.01219	-120.7474119	-6.915848457	1.45E-196	3.88E-195	6.90E-193	40226.52459	-2.003128874	-1.002255242	2.44E-04	4.69E-04	1																	23507	1684.633896	1759.546997	221.9788079	23261	1192.586442
crcB	NZ_JWZW01000001.1	complement(241476..241859)		7.823471974	-1.899603455	-0.925698286	4.51E-06	1.07E-05	0.021429944	72.04525097	-1.122863514	-0.167182577	0.456964614	0.534700347	1	27.83750612	-2.650518977	-1.40627487	2.01E-24	5.91E-24	9.58E-21	27.41872858	-1.146136425	-0.196778778	0.23973052	0.290791594	1																	786	30.80483904	32.17468327	7.422271791	820	22.99129369
SC80_RS01175	NZ_JWZW01000001.1	241955..242743		3.368133181	-1.048834388	-0.068786892	0.757812662	0.796850989	1	2.044443658	-8.546677335	-3.095363657	7.13E-07	1.71E-06	3.39E-03	7.936179076	-2.12558156	-1.087857617	4.52E-13	9.40E-13	2.16E-09	7.144548637	1.007428569	0.01067755	0.954616441	0.961889709	1																	425	8.106615019	8.467103831	4.0133149	473	6.454534384
tatE	NZ_JWZW01000001.1	242872..243075		27.43513192	-5.899268609	-2.5605361	1.18E-40	1.38E-39	5.60E-37	83.76956928	-3.42861344	-1.777625256	3.14E-13	1.08E-12	1.49E-09	74.15076104	-3.472221422	-1.795858951	4.67E-40	1.94E-39	2.22E-36	70.36121046	-1.574490319	-0.654884887	1.66E-05	3.59E-05	0.07883392	tatE	UniProtKB	P0A843	tatE	enables	0043953 // protein transport by the Tat complex (GO_REF:0000002 [IEA] InterPro:IPR006312) /// 0015031 // protein transport (GO_REF:0000043 [IEA] UniProtKB-KW:KW-0811) /// 0015031 // protein transport (GO_REF:0000043 [IEA] UniProtKB-KW:KW-0653) /// 0015031 // protein transport (GO_REF:0000117 [IEA] ARBA:ARBA00026546) /// 0043953 // protein transport by the Tat complex (GO_REF:0000104 [IEA] UniRule…	0005886 // plasma membrane (PMID:17309111 [IDA]) /// 0005886 // plasma membrane (GO_REF:0000104 [IEA] UniRule:UR000067663) /// 0005886 // plasma membrane (GO_REF:0000044 [IEA] UniProtKB-SubCell:SL-0037) /// 0005886 // plasma membrane (PMID:9649434 [ISO] UniProtKB:O48950) /// 0016020 // membrane (GO_REF:0000002 [IEA] InterPro:IPR006312) /// 0016020 // membrane (GO_REF:0000043 [IEA] UniProtKB-KW:KW…	0008320 // protein transmembrane transporter activity (PMID:9649434 [IGI] EcoliWiki:tatA) /// 0008320 // protein transmembrane transporter activity (GO_REF:0000104 [IEA] UniRule:UR000067663)	Sec-independent protein translocase protein TatE	tatE|ybeC|JW0622|b0627	protein	taxon:83333	20230507	UniProt			1096	80.8552099	84.45071782	10.34963089	1214	64.07215046
lipA	NZ_JWZW01000001.1	complement(243175..244140)		53.14428868	2.641353977	1.401277655	2.30E-13	9.10E-13	1.10E-09	96.97248967	-1.098575267	-0.135633717	0.450524209	0.527944173	1	144.374858	1.464700262	0.55060546	3.27E-04	4.58E-04	1	56.00708907	1.327863729	0.409107098	9.14E-03	0.014247714	1	lipA	UniProtKB	P60716	lipA	acts_upstream_of_or_within	0009249 // protein lipoylation (GO_REF:0000104 [IEA] UniRule:UR000080080) /// 0009107 // lipoate biosynthetic process (GO_REF:0000002 [IEA] InterPro:IPR003698) /// 0009249 // protein lipoylation (PMID:15157071 [IDA]) /// 0009107 // lipoate biosynthetic process (PMID:8444795 [IMP]) /// 0009107 // lipoate biosynthetic process (GO_REF:0000104 [IEA] UniRule:UR000080080)	0005737 // cytoplasm (PMID:15157071 [IDA]) /// 0005737 // cytoplasm (GO_REF:0000044 [IEA] UniProtKB-SubCell:SL-0086) /// 0005829 // cytosol (PMID:18304323 [IDA]) /// 0005737 // cytoplasm (GO_REF:0000104 [IEA] UniRule:UR000080080) /// 0005737 // cytoplasm (GO_REF:0000043 [IEA] UniProtKB-KW:KW-0963)	0051539 // 4 iron, 4 sulfur cluster binding (GO_REF:0000104 [IEA] UniRule:UR000080080) /// 0016992 // lipoate synthase activity (GO_REF:0000002 [IEA] InterPro:IPR003698) /// 0005515 // protein binding (PMID:29051382 [IPI] UniProtKB:P63020) /// 0051539 // 4 iron, 4 sulfur cluster binding (PMID:10747808 [IDA]) /// 0046872 // metal ion binding (GO_REF:0000043 [IEA] UniProtKB-KW:KW-0479) /// 0051536 …	Lipoyl synthase	lipA|lip|JW0623|b0628	protein	taxon:83333	20091009	EcoliWiki			8464	131.8639711	137.7277609	79.92634661	10883	121.2976212
lipB	NZ_JWZW01000001.1	complement(244960..245601)		1.417938496	-1.048694128	-0.068593949	0.797994937	0.831747517	1	105.5951536	12.53595724	3.648000259	5.24E-72	9.19E-71	2.49E-68	24.67176046	3.198396519	1.677348807	1.38E-28	4.51E-28	6.58E-25	7.617712753	2.278200551	1.187894754	1.05E-09	3.17E-09	5.01E-06	lipB	UniProtKB	P60720	lipB	acts_upstream_of_or_within	0036211 // protein modification process (PMID:15642479 [IDA]) /// 0009249 // protein lipoylation (GO_REF:0000002 [IEA] InterPro:IPR000544|InterPro:IPR020605) /// 0009249 // protein lipoylation (PMID:21873635 [IBA] PANTHER:PTN000107351|TAIR:locus:2197818|UniProtKB:A6NK58|SGD:S000004229) /// 0009106 // lipoate metabolic process (PMID:1655709 [IMP]) /// 0044238 // primary metabolic process (GO_REF:0…	0005737 // cytoplasm (GO_REF:0000044 [IEA] UniProtKB-SubCell:SL-0086) /// 0005737 // cytoplasm (GO_REF:0000043 [IEA] UniProtKB-KW:KW-0963) /// 0005737 // cytoplasm (GO_REF:0000104 [IEA] UniRule:UR000007686)	0016740 // transferase activity (PMID:12591875 [IDA]) /// 0016415 // octanoyltransferase activity (PMID:9218413 [IMP]) /// 0016746 // transferase activity, transferring acyl groups (GO_REF:0000043 [IEA] UniProtKB-KW:KW-0012) /// 0033819 // lipoyl(octanoyl) transferase activity (GO_REF:0000003 [IEA] EC:2.3.1.181) /// 0033819 // lipoyl(octanoyl) transferase activity (GO_REF:0000002 [IEA] InterPro:I…	Octanoyltransferase	lipB|JW5089|b0630	protein	taxon:83333	20100503	EcoliWiki			938	21.98849132	22.96628601	8.857622061	1353	22.69047303
ybeD	NZ_JWZW01000001.1	complement(245702..245965)		32.06830465	2.324041206	1.216635648	2.19E-08	6.36E-08	1.04E-04	232.8646705	2.994385979	1.582260198	5.14E-15	1.92E-14	2.44E-11	19.36860059	-3.665989613	-1.874202698	2.23E-31	7.75E-31	1.06E-27	78.49934841	2.569171119	1.361302984	1.55E-19	8.40E-19	7.40E-16	ybeD	UniProtKB	P0A8J4	ybeD	acts_upstream_of_or_within	0034605 // cellular response to heat (PMID:30939630 [IMP])	0005829 // cytosol (PMID:18304323 [IDA]) /// 0005829 // cytosol (PMID:21873635 [IBA] PANTHER:PTN002210950|UniProtKB:P0A8J4)	0005515 // protein binding (PMID:15690043 [IPI] UniProtKB:P0CE47)	UPF0250 protein YbeD	ybeD|JW0626|b0631	protein	taxon:83333	20190412	EcoCyc			369	21.03536545	21.97077608	3.484501642	415	16.92485478
dacA	NZ_JWZW01000001.1	complement(246075..247286)		1.351044914	-1.143174333	-0.193045429	0.447814447	0.510867236	1	60.37679568	7.589771973	2.924056542	1.26E-45	1.23E-44	6.00E-42	10.15244836	1.394707763	0.479962862	1.67E-03	2.23E-03	1	4.623038967	1.471980885	0.557758937	2.38E-03	4.07E-03	1	dacA	UniProtKB	P0AEB2	dacA	acts_upstream_of_or_within	0008360 // regulation of cell shape (GO_REF:0000043 [IEA] UniProtKB-KW:KW-0133) /// 0006508 // proteolysis (GO_REF:0000043 [IEA] UniProtKB-KW:KW-0645) /// 0000270 // peptidoglycan metabolic process (PMID:20545860 [IDA]) /// 0008360 // regulation of cell shape (PMID:9324260 [IGI] UniProtKB:P00811|UniProtKB:P02918|UniProtKB:P0AD70) /// 0009252 // peptidoglycan biosynthetic process (GO_REF:0000041 […	0005886 // plasma membrane (GO_REF:0000044 [IEA] UniProtKB-SubCell:SL-0037) /// 0016020 // membrane (GO_REF:0000043 [IEA] UniProtKB-KW:KW-0472) /// 0030288 // outer membrane-bounded periplasmic space (PMID:3536487 [IDA]) /// 0005886 // plasma membrane (GO_REF:0000043 [IEA] UniProtKB-KW:KW-0997) /// 0005886 // plasma membrane (PMID:7024823 [IDA]) /// 0005886 // plasma membrane (GO_REF:0000043 [IEA…	0008233 // peptidase activity (GO_REF:0000043 [IEA] UniProtKB-KW:KW-0645) /// 0009002 // serine-type D-Ala-D-Ala carboxypeptidase activity (PMID:3888981 [IDA]) /// 0008658 // penicillin binding (PMID:3888981 [IDA]) /// 0009002 // serine-type D-Ala-D-Ala carboxypeptidase activity (PMID:17685588 [IDA]) /// 0004180 // carboxypeptidase activity (GO_REF:0000043 [IEA] UniProtKB-KW:KW-0121) /// 0008800 …	D-alanyl-D-alanine carboxypeptidase DacA	dacA|pfv|JW0627|b0632	protein	taxon:83333	20171018	EcoCyc			717	8.903159585	9.29906952	6.770698313	927	8.234891766
rlpA	NZ_JWZW01000001.1	complement(247426..248514)		2.613733215	-1.021263178	-0.030354694	0.888297518	0.910308769	1	46.49645823	3.316393761	1.729615311	1.03E-16	4.13E-16	4.91E-13	14.57627081	1.129788667	0.176052934	0.20368579	0.227250375	1	7.762545995	1.42035743	0.506254027	3.31E-03	5.54E-03	1	rlpA	UniProtKB	P10100	rlpA	enables	0000270 // peptidoglycan metabolic process (GO_REF:0000104 [IEA] UniRule:UR000375593) /// 0071555 // cell wall organization (GO_REF:0000043 [IEA] UniProtKB-KW:KW-0961)	0009279 // cell outer membrane (PMID:15911532 [IDA]) /// 0009279 // cell outer membrane (PMID:22534293 [IDA]) /// 0009279 // cell outer membrane (PMID:21873635 [IBA] PANTHER:PTN002149762|UniProtKB:P10100) /// 0005886 // plasma membrane (GO_REF:0000044 [IEA] UniProtKB-SubCell:SL-0039) /// 0016020 // membrane (GO_REF:0000043 [IEA] UniProtKB-KW:KW-0472) /// 0005886 // plasma membrane (GO_REF:0000043…	0016829 // lyase activity (GO_REF:0000002 [IEA] InterPro:IPR034718) /// 0016829 // lyase activity (GO_REF:0000043 [IEA] UniProtKB-KW:KW-0456) /// 0042834 // peptidoglycan binding (GO_REF:0000002 [IEA] InterPro:IPR007730|InterPro:IPR036680) /// 0008932 // lytic endotransglycosylase activity (GO_REF:0000104 [IEA] UniRule:UR000375593)	Endolytic peptidoglycan transglycosylase RlpA	rlpA|JW0628|b0633	protein	taxon:83333	20230507	UniProt			968	13.37750431	13.97238154	9.140914877	1182	11.68612098
mrdB	NZ_JWZW01000001.1	complement(248525..249637)		1.258439509	1.315171898	0.395251378	0.139324548	0.181591546	1	64.49997541	13.18768531	3.721119461	8.17E-81	1.74E-79	3.88E-77	8.538323134	1.928667557	0.947604488	3.89E-10	7.27E-10	1.85E-06	2.478302209	1.311681653	0.391417619	0.036412568	0.051320378	1	mrdB	UniProtKB	P0ABG7	mrdB	acts_upstream_of_or_within	0008360 // regulation of cell shape (GO_REF:0000043 [IEA] UniProtKB-KW:KW-0133) /// 0009252 // peptidoglycan biosynthetic process (GO_REF:0000104 [IEA] UniRule:UR000432132) /// 0015836 // lipid-linked peptidoglycan transport (GO_REF:0000108 [IEA] GO:0015648) /// 0008360 // regulation of cell shape (PMID:21873635 [IBA] PANTHER:PTN000767103|UniProtKB:P0ABG4|UniProtKB:P0ABG7) /// 0009252 // peptidog…	0005886 // plasma membrane (GO_REF:0000044 [IEA] UniProtKB-SubCell:SL-0037) /// 0005886 // plasma membrane (GO_REF:0000104 [IEA] UniRule:UR000432132) /// 0016020 // membrane (GO_REF:0000043 [IEA] UniProtKB-KW:KW-0472) /// 0005886 // plasma membrane (PMID:6348029 [IDA]) /// 0005886 // plasma membrane (GO_REF:0000043 [IEA] UniProtKB-KW:KW-0997) /// 0016020 // membrane (GO_REF:0000002 [IEA] InterPro…	0016757 // transferase activity, transferring glycosyl groups (GO_REF:0000043 [IEA] UniProtKB-KW:KW-0328) /// 0008955 // peptidoglycan glycosyltransferase activity (GO_REF:0000116 [IEA] RHEA:23708) /// 0005515 // protein binding (PMID:33895137 [IPI] UniProtKB:P0ADW3) /// 0008955 // peptidoglycan glycosyltransferase activity (GO_REF:0000104 [IEA] UniRule:UR000432132) /// 0016740 // transferase act…	Peptidoglycan glycosyltransferase MrdB	mrdB|rodA|JW0629|b0634	protein	taxon:83333	20110815	EcoliWiki			603	8.153606909	8.516185378	5.69418561	743	7.187443282
mrdA	NZ_JWZW01000001.1	complement(249640..251541)		1.136097959	-1.188532773	-0.249181685	0.238016696	0.295331961	1	82.75794076	11.48720867	3.521956368	1.90E-73	3.50E-72	9.03E-70	15.34979901	2.299797153	1.201506618	6.54E-18	1.61E-17	3.12E-14	2.061881079	-1.381478269	-0.466212868	0.010059474	0.015569946	1	mrdA	UniProtKB	P0AD65	mrdA	acts_upstream_of_or_within	0008360 // regulation of cell shape (GO_REF:0000043 [IEA] UniProtKB-KW:KW-0133) /// 0071555 // cell wall organization (PMID:11418550 [IMP]) /// 0009252 // peptidoglycan biosynthetic process (GO_REF:0000041 [IEA] UniPathway:UPA00219) /// 0009252 // peptidoglycan biosynthetic process (PMID:31915748 [NAS]) /// 0009252 // peptidoglycan biosynthetic process (GO_REF:0000104 [IEA] UniRule:UR000432224) /…	0005886 // plasma membrane (GO_REF:0000044 [IEA] UniProtKB-SubCell:SL-0037) /// 0005886 // plasma membrane (GO_REF:0000104 [IEA] UniRule:UR000432224) /// 0016020 // membrane (GO_REF:0000043 [IEA] UniProtKB-KW:KW-0472) /// 0030288 // outer membrane-bounded periplasmic space (PMID:3533535 [ISM]) /// 0005886 // plasma membrane (GO_REF:0000043 [IEA] UniProtKB-KW:KW-0997) /// 0005886 // plasma membran…	0008233 // peptidase activity (GO_REF:0000043 [IEA] UniProtKB-KW:KW-0645) /// 0008658 // penicillin binding (GO_REF:0000002 [IEA] InterPro:IPR001460|InterPro:IPR005311|InterPro:IPR017790|InterPro:IPR036138) /// 0005515 // protein binding (PMID:26396257 [IPI] UniProtKB:P27434) /// 0009002 // serine-type D-Ala-D-Ala carboxypeptidase activity (PMID:3533535 [ISM]) /// 0009002 // serine-type D-Ala-D-A…	Peptidoglycan D,D-transpeptidase MrdA	mrdA|pbpA|JW0630|b0635	protein	taxon:83333	20101025	EcoliWiki			1852	14.65406427	15.30570817	17.48860987	2309	13.07056019
rlmH	NZ_JWZW01000001.1	complement(251572..252039)		0.802641024	-3.472507853	-1.795977957	1.01E-05	2.30E-05	0.048102943	20.4175755	2.646440893	1.404053432	2.19E-05	4.72E-05	0.103928936	12.3950456	1.654909102	0.726751977	3.95E-05	5.82E-05	0.188263041	1.405831172	-2.242556426	-1.165144286	8.36E-07	2.03E-06	3.98E-03	rlmH	UniProtKB	P0A8I8	rlmH	enables	0070475 // rRNA base methylation (PMID:18755835 [IMP]) /// 0031167 // rRNA methylation (PMID:18755836 [IDA]) /// 0070475 // rRNA base methylation (PMID:18755836 [IMP]) /// 0031167 // rRNA methylation (PMID:18755835 [IMP]) /// 0006364 // rRNA processing (GO_REF:0000043 [IEA] UniProtKB-KW:KW-0698) /// 0031167 // rRNA methylation (GO_REF:0000104 [IEA] UniRule:UR000034357) /// 0006364 // rRNA process…	0005737 // cytoplasm (GO_REF:0000104 [IEA] UniRule:UR000034357) /// 0005737 // cytoplasm (GO_REF:0000044 [IEA] UniProtKB-SubCell:SL-0086) /// 0005737 // cytoplasm (GO_REF:0000043 [IEA] UniProtKB-KW:KW-0963) /// 0005737 // cytoplasm (PMID:18755835 [IC] GO:0070038)	0070038 // rRNA (pseudouridine-N3-)-methyltransferase activity (GO_REF:0000104 [IEA] UniRule:UR000034357) /// 0042803 // protein homodimerization activity (PMID:18755835 [NAS]) /// 0008168 // methyltransferase activity (GO_REF:0000002 [IEA] InterPro:IPR003742) /// 0008168 // methyltransferase activity (GO_REF:0000043 [IEA] UniProtKB-KW:KW-0489) /// 0016740 // transferase activity (GO_REF:0000043 …	Ribosomal RNA large subunit methyltransferase H	rlmH|ybeA|JW0631|b0636	protein	taxon:83333	20230513	IntAct			407	13.08808715	13.67009444	3.84333921	493	11.34179641
rsfS	NZ_JWZW01000001.1	complement(252043..252360)		2.447902625	1.509280744	0.593861189	0.106740597	0.142761046	1	116.5129347	13.54833943	3.760044132	1.55E-46	1.53E-45	7.36E-43	65.27031495	8.352063784	3.06213273	2.15E-53	1.13E-52	1.03E-49	8.101712768	2.390830992	1.25751215	7.66E-08	2.03E-07	3.65E-04	rsfS	UniProtKB	P0AAT6	rsfS	enables	0017148 // negative regulation of translation (PMID:21873635 [IBA] PANTHER:PTN000471516|UniProtKB:P0AAT6|UniProtKB:Q96EH3) /// 0090071 // negative regulation of ribosome biogenesis (PMID:21873635 [IBA] PANTHER:PTN000471516|UniProtKB:P0AAT6) /// 0090071 // negative regulation of ribosome biogenesis (PMID:22829778 [IDA]) /// 0042256 // mature ribosome assembly (GO_REF:0000104 [IEA] UniRule:UR000165…	0005737 // cytoplasm (GO_REF:0000104 [IEA] UniRule:UR000165047) /// 0005737 // cytoplasm (GO_REF:0000044 [IEA] UniProtKB-SubCell:SL-0086) /// 0005829 // cytosol (PMID:18304323 [IDA]) /// 0005737 // cytoplasm (GO_REF:0000043 [IEA] UniProtKB-KW:KW-0963)	0005515 // protein binding (PMID:15690043 [IPI] UniProtKB:P33348) /// 0005515 // protein binding (PMID:22829778 [IPI] UniProtKB:P0ADY3) /// 0043023 // ribosomal large subunit binding (PMID:16980477 [IDA]) /// 0005515 // protein binding (PMID:33639093 [IPI] UniProtKB:P42641) /// 0005515 // protein binding (PMID:19402753 [IPI] UniProtKB:P33348) /// 0043023 // ribosomal large subunit binding (PMID:2…	Ribosomal silencing factor RsfS	rsfS|rsfA|slm3|ybeB|JW5090|b0637	protein	taxon:83333	20230513	IntAct			1316	62.28111678	65.0506631	12.42711155	1807	61.18032979
cobC	NZ_JWZW01000001.1	complement(252620..253231)		0.544451166	1.613375335	0.690082106	0.131653299	0.172491209	1	19.67706022	10.62769583	3.409756938	8.17E-22	3.93E-21	3.88E-18	17.38333498	10.21027406	3.351949686	5.76E-42	2.49E-41	2.75E-38	1.829612312	2.552968642	1.352175817	3.50E-06	8.03E-06	0.016676798	cobC	UniProtKB	P52086	cobC	enables	0009236 // cobalamin biosynthetic process (GO_REF:0000043 [IEA] UniProtKB-KW:KW-0169) /// 0009236 // cobalamin biosynthetic process (GO_REF:0000002 [IEA] InterPro:IPR017578)	0005737 // cytoplasm (PMID:21873635 [IBA] PANTHER:PTN001126135|SGD:S000001611)	0043755 // alpha-ribazole phosphatase activity (GO_REF:0000116 [IEA] RHEA:24456) /// 0003824 // catalytic activity (GO_REF:0000002 [IEA] InterPro:IPR001345) /// 0043755 // alpha-ribazole phosphatase activity (GO_REF:0000002 [IEA] InterPro:IPR017578) /// 0016791 // phosphatase activity (PMID:21873635 [IBA] PANTHER:PTN005128062|SGD:S000005809|SGD:S000001751|UniProtKB:P76502|UniProtKB:W5EP13|UniProt…	Adenosylcobalamin/alpha-ribazole phosphatase	cobC|phpB|JW0633|b0638	protein	taxon:83333	20230507	InterPro			742	18.24652243	19.05791747	7.00677566	811	14.26757661
nadD	NZ_JWZW01000001.1	complement(253255..253896)		0.601004469	-1.168615691	-0.224800565	0.658763308	0.708040292	1	63.81948121	15.06138631	3.912782663	2.54E-62	3.61E-61	1.21E-58	41.09258371	10.49411488	3.391508583	3.30E-75	2.40E-74	1.57E-71	6.295362451	3.723260697	1.896566635	5.56E-19	2.94E-18	2.65E-15	nadD	UniProtKB	P0A752	nadD	acts_upstream_of_or_within	0019363 // pyridine nucleotide biosynthetic process (GO_REF:0000043 [IEA] UniProtKB-KW:KW-0662) /// 0009165 // nucleotide biosynthetic process (GO_REF:0000117 [IEA] ARBA:ARBA00027613) /// 0034355 // NAD salvage (PMID:12949168 [IMP]) /// 0009058 // biosynthetic process (GO_REF:0000002 [IEA] InterPro:IPR004821) /// 0009435 // NAD biosynthetic process (GO_REF:0000002 [IEA] InterPro:IPR005248) /// 00…		0000309 // nicotinamide-nucleotide adenylyltransferase activity (PMID:21873635 [IBA] PANTHER:PTN000247701|FB:FBgn0039254|MGI:MGI:1921330|UniProtKB:Q9HAN9|SGD:S000003242|SGD:S000004320|UniProtKB:F4K687|MGI:MGI:1913704) /// 0004515 // nicotinate-nucleotide adenylyltransferase activity (PMID:21873635 [IBA] PANTHER:PTN000247701|UniProtKB:F4K687|MGI:MGI:1913704|UniProtKB:Q9BZQ4|UniProtKB:Q9HAN9|UniPro…	Nicotinate-nucleotide adenylyltransferase	nadD|ybeN|JW0634|b0639	protein	taxon:83333	20080801	EcoCyc			1569	36.7803229	38.41588779	14.8162143	1959	32.85338999
holA	NZ_JWZW01000001.1	complement(253898..254929)		5.290907025	3.385634444	1.75942621	2.95E-13	1.16E-12	1.41E-09	189.2864037	21.63530884	4.43531581	5.79E-107	2.10E-105	2.75E-103	105.9696712	13.2020148	3.722686216	5.06E-122	6.39E-121	2.41E-118	4.093108144	1.176774567	0.234837972	0.330090562	0.386703042	1	holA	UniProtKB	P28630	holA	acts_upstream_of_or_within	0006260 // DNA replication (PMID:17210170 [NAS]) /// 0006261 // DNA-dependent DNA replication (PMID:21873635 [IBA] PANTHER:PTN002155705|UniProtKB:P28630) /// 0071897 // DNA biosynthetic process (GO_REF:0000108 [IEA] GO:0003887) /// 0006260 // DNA replication (GO_REF:0000043 [IEA] UniProtKB-KW:KW-0235) /// 0006260 // DNA replication (GO_REF:0000002 [IEA] InterPro:IPR005790|InterPro:IPR008921|Inter…	0009360 // DNA polymerase III complex (GO_REF:0000002 [IEA] InterPro:IPR010372) /// 0009360 // DNA polymerase III complex (PMID:21873635 [IBA] PANTHER:PTN002155705|UniProtKB:P28630) /// 0030894 // replisome (PMID:31395754 [NAS]) /// 0009360 // DNA polymerase III complex (PMID:7574479 [NAS]) /// 0009360 // DNA polymerase III complex (PMID:7768937 [IDA]) /// 0043846 // DNA polymerase III, clamp loa…	0005515 // protein binding (PMID:11463787 [IPI] UniProtKB:P06710) /// 0005515 // protein binding (PMID:7768937 [IPI] UniProtKB:P0A988) /// 0005515 // protein binding (PMID:11606586 [IPI] UniProtKB:P06710-2) /// 0005515 // protein binding (PMID:24561554 [IPI] UniProtKB:P64526) /// 0005515 // protein binding (PMID:19703395 [IPI] UniProtKB:P0A988) /// 0005515 // protein binding (PMID:11078742 [IPI] …	DNA polymerase III subunit delta	holA|JW0635|b0640	protein	taxon:83333	20110711	EcoCyc			6192	90.29815412	94.31357538	58.47163731	9048	94.3960183
lptE	NZ_JWZW01000001.1	complement(254929..255510)		16.39025712	2.054724056	1.038944657	4.52E-07	1.17E-06	2.15E-03	30.58796478	-1.36687349	-0.450879722	0.070147224	0.099288194	1	86.92585466	2.26718421	1.180901616	8.04E-18	1.97E-17	3.83E-14	19.75647892	1.212597046	0.278100213	0.083616553	0.110982729	1	lptE	UniProtKB	P0ADC1	lptE	acts_upstream_of_or_within	0015920 // lipopolysaccharide transport (PMID:16861298 [NAS]) /// 0043165 // Gram-negative-bacterium-type cell outer membrane assembly (PMID:16861298 [NAS]) /// 0015920 // lipopolysaccharide transport (PMID:16861298 [IMP]) /// 0043165 // Gram-negative-bacterium-type cell outer membrane assembly (PMID:16861298 [IMP]) /// 0043165 // Gram-negative-bacterium-type cell outer membrane assembly (PMID:21…	0009279 // cell outer membrane (PMID:16861298 [IDA]) /// 0016020 // membrane (GO_REF:0000043 [IEA] UniProtKB-KW:KW-0472) /// 0009279 // cell outer membrane (PMID:21873635 [IBA] PANTHER:PTN002211326|UniProtKB:P0ADC1) /// 0009279 // cell outer membrane (GO_REF:0000104 [IEA] UniRule:UR000068665) /// 0009279 // cell outer membrane (GO_REF:0000044 [IEA] UniProtKB-SubCell:SL-0040) /// 0009279 // cell o…	0005515 // protein binding (PMID:22668317 [IPI] UniProtKB:P31554) /// 0005515 // protein binding (PMID:16861298 [IPI] UniProtKB:P31554) /// 0001530 // lipopolysaccharide binding (PMID:24938785 [IDA]) /// 0005515 // protein binding (PMID:20203010 [IPI] UniProtKB:P31554) /// 0001530 // lipopolysaccharide binding (PMID:21873635 [IBA] PANTHER:PTN002211326|UniProtKB:P0ADC1) /// 0005515 // protein bind…	LPS-assembly lipoprotein LptE	lptE|rlpB|JW0636|b0641	protein	taxon:83333	20110213	EcoCyc			3272	84.60926698	88.3717121	30.89780318	3948	73.03565702
leuS	NZ_JWZW01000001.1	complement(255525..258107)		8.086982716	-1.230114635	-0.298792767	0.089083294	0.121294058	1	69.61217998	1.321863656	0.402573377	0.016831511	0.026324506	1	80.64692957	1.662087997	0.732996766	6.71E-08	1.13E-07	3.20E-04	26.67364688	1.293270286	0.371023821	0.026541923	0.038281156	1	leuS	UniProtKB	P07813	leuS	acts_upstream_of_or_within	0006418 // tRNA aminoacylation for protein translation (GO_REF:0000002 [IEA] InterPro:IPR001412|InterPro:IPR002300|InterPro:IPR009008|InterPro:IPR009080|InterPro:IPR013155|InterPro:IPR025709) /// 0006429 // leucyl-tRNA aminoacylation (GO_REF:0000104 [IEA] UniRule:UR000075860) /// 0106074 /// 0006418 // tRNA aminoacylation for protein translation (GO_REF:0000117 [IEA] ARBA:ARBA00027121) /// 000642…	0005737 // cytoplasm (GO_REF:0000104 [IEA] UniRule:UR000075860) /// 0005829 // cytosol (PMID:21873635 [IBA] PANTHER:PTN000236475|UniProtKB:P07813) /// 0005737 // cytoplasm (GO_REF:0000044 [IEA] UniProtKB-SubCell:SL-0086) /// 0005829 // cytosol (PMID:18304323 [IDA]) /// 0005737 // cytoplasm (GO_REF:0000043 [IEA] UniProtKB-KW:KW-0963)	0016874 // ligase activity (GO_REF:0000043 [IEA] UniProtKB-KW:KW-0436) /// 0004823 // leucine-tRNA ligase activity (GO_REF:0000104 [IEA] UniRule:UR000075860) /// 0005524 // ATP binding (GO_REF:0000002 [IEA] InterPro:IPR001412|InterPro:IPR002300|InterPro:IPR002302|InterPro:IPR009080) /// 0002161 // aminoacyl-tRNA editing activity (GO_REF:0000002 [IEA] InterPro:IPR009008|InterPro:IPR025709) /// 000…	Leucine--tRNA ligase	leuS|JW0637|b0642	protein	taxon:83333	20080815	EcoCyc			13476	78.51709414	82.00862962	127.2551331	16645	69.38093919
ybeL	NZ_JWZW01000001.1	258342..258824		157.589165	-2.947072765	-1.559282682	2.87E-17	1.42E-16	1.36E-13	157.589165	-63.32010058	-5.984591642	5.65E-106	2.02E-104	2.69E-102	157.589165	-69.64693059	-6.121987868	0	0	0	157.589165	-4.448316515	-2.153259445	3.12E-36	3.18E-35	1.48E-32																	684	21.3126078	22.26034698	6.459076215	855	19.05898486
rihA	NZ_JWZW01000001.1	complement(258869..259804)		18.53678776	-7.678185572	-2.940765429	2.65E-55	4.64E-54	1.26E-51	54.75525443	-3.375938617	-1.755288672	5.23E-21	2.45E-20	2.48E-17	18.53678776	-16.3070552	-4.027424372	6.91E-269	3.50E-267	3.29E-265	20.82460945	-3.524537829	-1.81743409	6.54E-34	6.26E-33	3.11E-30	rihA	UniProtKB	P41409	rihA	acts_upstream_of_or_within	0015949 // nucleobase-containing small molecule interconversion (GO_REF:0000002 [IEA] InterPro:IPR022975) /// 0051289 // protein homotetramerization (PMID:16411753 [IDA]) /// 0006206 // pyrimidine nucleobase metabolic process (GO_REF:0000104 [IEA] UniRule:UR000076509) /// 1901564 // organonitrogen compound metabolic process (GO_REF:0000117 [IEA] ARBA:ARBA00026354) /// 0008152 // metabolic process…	0032991 // macromolecular complex (PMID:16411753 [IDA]) /// 0005829 // cytosol (PMID:21873635 [IBA] PANTHER:PTN000266727|TAIR:locus:2032008|TAIR:locus:2049435)	0045437 // uridine nucleosidase activity (GO_REF:0000002 [IEA] InterPro:IPR022975) /// 0042802 // identical protein binding (PMID:16411753 [IDA]) /// 0045437 // uridine nucleosidase activity (GO_REF:0000117 [IEA] ARBA:ARBA00028960) /// 0045437 // uridine nucleosidase activity (PMID:16411753 [IDA]) /// 0008477 // purine nucleosidase activity (PMID:21873635 [IBA] PANTHER:PTN000266727|TAIR:locus:204…	Pyrimidine-specific ribonucleoside hydrolase RihA	rihA|ybeK|JW0646|b0651	protein	taxon:83333	20100928	EcoCyc			599	9.631159957	10.05944296	5.656413235	763	8.776663958
gltL	NZ_JWZW01000001.1	complement(259922..260647)		12.06976785	1.230035681	0.298700165	0.096646185	0.130545089	1	33.48553254	-1.649286976	-0.72184245	1.85E-03	3.30E-03	1	106.9080519	2.157997116	1.109692937	4.54E-20	1.19E-19	2.17E-16	53.10029023	2.515797826	1.331015989	9.38E-18	4.67E-17	4.47E-14	gltL	UniProtKB	P0AAG3	gltL	enables	0140009 /// 0003333 // amino acid transmembrane transport (GO_REF:0000002 [IEA] InterPro:IPR030679) /// 0098712 // L-glutamate import across plasma membrane (PMID:336628 [NAS]) /// 0006865 // amino acid transport (GO_REF:0000043 [IEA] UniProtKB-KW:KW-0029) /// 0006868 // glutamine transport (GO_REF:0000108 [IEA] GO:0015599)	0005886 // plasma membrane (GO_REF:0000044 [IEA] UniProtKB-SubCell:SL-0037) /// 0055052 // ATP-binding cassette (ABC) transporter complex, substrate-binding subunit-containing (PMID:336628 [NAS]) /// 0016020 // membrane (GO_REF:0000043 [IEA] UniProtKB-KW:KW-0472) /// 0005886 // plasma membrane (GO_REF:0000043 [IEA] UniProtKB-KW:KW-0997) /// 0005886 // plasma membrane (GO_REF:0000043 [IEA] UniProt…	0015426 // polar-amino acid-transporting ATPase activity (GO_REF:0000116 [IEA] RHEA:14673) /// 0005524 // ATP binding (GO_REF:0000002 [IEA] InterPro:IPR003439|InterPro:IPR017871) /// 0015426 // polar-amino acid-transporting ATPase activity (GO_REF:0000003 [IEA] EC:7.4.2.1) /// 0015599 // glutamine-importing ATPase activity (GO_REF:0000003 [IEA] EC:7.4.2.1) /// 0016887 // ATPase activity (GO_REF:0…	Glutamate/aspartate import ATP-binding protein GltL	gltL|JW0647|b0652	protein	taxon:83333	20230507	UniProt			5306	109.9912777	114.8824222	50.10505613	6129	90.89369984
gltK	NZ_JWZW01000001.1	complement(260647..261321)		4.61385242	-1.460560755	-0.546522371	7.78E-03	0.012513272	1	25.5263042	-1.379850396	-0.464511857	0.054617886	0.078857477	1	72.47785105	2.233297466	1.159175425	2.30E-15	5.21E-15	1.10E-11	59.95843754	4.37001931	2.127639655	2.22E-35	2.22E-34	1.06E-31	gltK	UniProtKB	P0AER5	gltK	acts_upstream_of_or_within	0055085 // transmembrane transport (GO_REF:0000002 [IEA] InterPro:IPR000515|InterPro:IPR043429) /// 0140009 /// 0071705 // nitrogen compound transport (GO_REF:0000002 [IEA] InterPro:IPR010065) /// 1901998 // toxin transport (PMID:26305955 [IMP]) /// 0006865 // amino acid transport (PMID:21873635 [IBA] PANTHER:PTN000770159|UniProtKB:Q9I403|UniProtKB:P0AFT2|UniProtKB:Q9I404|UniProtKB:Q9I487) /// 00…	0005886 // plasma membrane (GO_REF:0000044 [IEA] UniProtKB-SubCell:SL-0037) /// 0055052 // ATP-binding cassette (ABC) transporter complex, substrate-binding subunit-containing (PMID:336628 [NAS]) /// 0043190 // ATP-binding cassette (ABC) transporter complex (GO_REF:0000002 [IEA] InterPro:IPR010065) /// 0005886 // plasma membrane (GO_REF:0000117 [IEA] ARBA:ARBA00027801) /// 0016020 // membrane (GO…	0022857 // transmembrane transporter activity (GO_REF:0000002 [IEA] InterPro:IPR010065)	Glutamate/aspartate import permease protein GltK	gltK|JW0648|b0653	protein	taxon:83333	20160726	EcoCyc			3147	70.16501013	73.28514117	29.71741644	3488	55.63569077
gltJ	NZ_JWZW01000001.1	complement(261321..262061)		3.762525604	-2.290587895	-1.195717923	1.58E-08	4.62E-08	7.51E-05	43.87929686	1.160839407	0.2151684	0.336112776	0.409055394	1	121.2069959	3.431665467	1.77890892	1.43E-40	5.99E-40	6.79E-37	63.60950953	4.26153891	2.091374505	3.80E-32	3.44E-31	1.81E-28	gltJ	UniProtKB	P0AER3	gltJ	enables	0055085 // transmembrane transport (GO_REF:0000002 [IEA] InterPro:IPR000515|InterPro:IPR043429) /// 0140009 /// 0071705 // nitrogen compound transport (GO_REF:0000002 [IEA] InterPro:IPR010065) /// 0006865 // amino acid transport (PMID:21873635 [IBA] PANTHER:PTN000770159|UniProtKB:Q9I403|UniProtKB:P0AFT2|UniProtKB:Q9I404|UniProtKB:Q9I487) /// 0098712 // L-glutamate import across plasma membrane (P…	0005886 // plasma membrane (GO_REF:0000044 [IEA] UniProtKB-SubCell:SL-0037) /// 0055052 // ATP-binding cassette (ABC) transporter complex, substrate-binding subunit-containing (PMID:336628 [NAS]) /// 0043190 // ATP-binding cassette (ABC) transporter complex (GO_REF:0000002 [IEA] InterPro:IPR010065) /// 0005886 // plasma membrane (GO_REF:0000117 [IEA] ARBA:ARBA00027801) /// 0016020 // membrane (GO…	0022857 // transmembrane transporter activity (GO_REF:0000002 [IEA] InterPro:IPR010065)	Glutamate/aspartate import permease protein GltJ	gltJ|JW0649|b0654	protein	taxon:83333	20230507	InterPro			5932	120.4787787	125.8362864	56.0164329	7124	103.5109952
gltI	NZ_JWZW01000001.1	complement(262231..263139)		71.70572141	-1.195696467	-0.257851201	0.185818194	0.235981663	1	166.9545151	-2.698765281	-1.432299507	6.67E-19	2.90E-18	3.17E-15	975.1896968	2.346540588	1.230535415	3.81E-11	7.38E-11	1.82E-07	852.3013094	4.782251477	2.257689997	5.47E-24	3.67E-23	2.60E-20	gltI	UniProtKB	P37902	gltI	acts_upstream_of_or_within	0015813 // L-glutamate transport (PMID:236016 [IDA]) /// 0070778 // L-aspartate transport (PMID:1091635 [IDA]) /// 0140009 /// 0070778 // L-aspartate transport (PMID:236016 [IDA]) /// 0098712 // L-glutamate import across plasma membrane (PMID:336628 [NAS]) /// 0006865 // amino acid transport (GO_REF:0000043 [IEA] UniProtKB-KW:KW-0029) /// 0015813 // L-glutamate transport (PMID:1091635 [IDA])	0030288 // outer membrane-bounded periplasmic space (PMID:24140104 [IDA]) /// 0030288 // outer membrane-bounded periplasmic space (PMID:21873635 [IBA] PANTHER:PTN001247907|UniProtKB:P37902) /// 0055052 // ATP-binding cassette (ABC) transporter complex, substrate-binding subunit-containing (PMID:336628 [NAS]) /// 0030288 // outer membrane-bounded periplasmic space (PMID:236016 [IDA]) /// 0030288 /…	0016595 // glutamate binding (PMID:1091635 [IPI] CHEBI:29985) /// 0016595 // glutamate binding (PMID:236016 [IPI] CHEBI:29985) /// 0070335 // aspartate binding (PMID:1091635 [IPI] CHEBI:29991)	Glutamate/aspartate import solute-binding protein	gltI|ybeJ|yzzK|JW5092|b0655	protein	taxon:83333	20160726	EcoCyc			56248	931.259731	972.6714316	531.1551446	65251	772.8657643
SC80_RS01290	NZ_JWZW01000001.1	263593..265470		3.109366699	1.56043177	0.641945277	3.76E-03	6.38E-03	1	40.87621927	3.949224769	1.981569481	2.63E-26	1.44E-25	1.25E-22	14.7726248	1.550995456	0.63319446	5.34E-06	8.25E-06	0.025446151	4.642249654	1.131248006	0.17791525	0.291382038	0.346038884	1																	1566	12.54942398	13.10747773	14.78788502	2226	12.76175354
lnt	NZ_JWZW01000001.1	complement(265597..267138)		1.299619173	-1.308604635	-0.388029286	0.061038931	0.085382692	1	25.68199618	2.775734224	1.472869437	4.19E-12	1.36E-11	1.99E-08	18.80805362	2.200777878	1.138013543	1.47E-16	3.47E-16	6.99E-13	3.475983177	-1.025072752	-0.035726305	0.855253141	0.879535742	1	lnt	UniProtKB	P23930	lnt	acts_upstream_of_or_within	0042158 // lipoprotein biosynthetic process (PMID:2032623 [IDA]) /// 0042158 // lipoprotein biosynthetic process (PMID:15513925 [IMP]) /// 0042158 // lipoprotein biosynthetic process (PMID:21676878 [IDA]) /// 0042158 // lipoprotein biosynthetic process (GO_REF:0000002 [IEA] InterPro:IPR004563) /// 0006807 // nitrogen compound metabolic process (GO_REF:0000002 [IEA] InterPro:IPR003010) /// 0042158…	0005886 // plasma membrane (PMID:17309111 [IDA]) /// 0030288 // outer membrane-bounded periplasmic space (PMID:15513925 [IDA]) /// 0016020 // membrane (GO_REF:0000002 [IEA] InterPro:IPR004563) /// 0005886 // plasma membrane (PMID:15513925 [IDA]) /// 0005886 // plasma membrane (GO_REF:0000044 [IEA] UniProtKB-SubCell:SL-0037) /// 0005886 // plasma membrane (GO_REF:0000104 [IEA] UniRule:UR000067738)…	0005515 // protein binding (PMID:15690043 [IPI] UniProtKB:P21599) /// 0016410 // N-acyltransferase activity (PMID:2032623 [IDA]) /// 0016410 // N-acyltransferase activity (GO_REF:0000104 [IEA] UniRule:UR000067738) /// 0016410 // N-acyltransferase activity (PMID:21676878 [IDA]) /// 0016740 // transferase activity (GO_REF:0000043 [IEA] UniProtKB-KW:KW-0808) /// 0016746 // transferase activity, tran…	Apolipoprotein N-acyltransferase	lnt|cutE|JW0654|b0657	protein	taxon:83333	20151116	EcoCyc			1869	18.24116408	19.05232084	17.64914246	2212	15.44477302
corC	NZ_JWZW01000001.1	complement(267163..268041)		7.299567636	-5.446598729	-2.445355582	5.44E-36	5.35E-35	2.59E-32	35.6491622	-2.080429719	-1.056881552	5.53E-07	1.33E-06	2.63E-03	34.12262618	-1.991106559	-0.993570432	4.63E-17	1.11E-16	2.21E-13	9.847555708	-2.930916823	-1.551352026	4.43E-23	2.83E-22	2.11E-19	corC	UniProtKB	P0AE78	corC	enables		0005886 // plasma membrane (PMID:21873635 [IBA] PANTHER:PTN000512581|UniProtKB:P0AE45|UniProtKB:P76389|UniProtKB:P37908)	0050660 // flavin adenine dinucleotide binding (GO_REF:0000002 [IEA] InterPro:IPR036318)	Magnesium and cobalt efflux protein CorC	corC|ybeX|JW0655|b0658	protein	taxon:83333	20230507	InterPro			2056	35.20155572	36.76691524	19.41500102	2478	30.35241196
ybeY	NZ_JWZW01000001.1	complement(268131..268598)		13.27731272	-2.713432469	-1.440119004	4.63E-12	1.69E-11	2.20E-08	105.3598507	-1.261473095	-0.335109437	0.103003493	0.14100643	1	31.7663649	-3.907812088	-1.966361095	2.90E-43	1.29E-42	1.38E-39	16.65158343	-3.183948138	-1.670816836	1.29E-29	1.08E-28	6.15E-26	ybeY	UniProtKB	P0A898	ybeY	acts_upstream_of_or_within	0042254 // ribosome biogenesis (PMID:20807199 [IMP]) /// 0030490 // maturation of SSU-rRNA (PMID:20807199 [IMP]) /// 0030490 // maturation of SSU-rRNA (PMID:24901994 [IMP]) /// 0006364 // rRNA processing (GO_REF:0000043 [IEA] UniProtKB-KW:KW-0698) /// 0031564 // transcription antitermination (PMID:23638028 [IMP]) /// 0006364 // rRNA processing (PMID:20807199 [IMP]) /// 0009408 // response to heat…	0005737 // cytoplasm (GO_REF:0000044 [IEA] UniProtKB-SubCell:SL-0086) /// 0005737 // cytoplasm (GO_REF:0000043 [IEA] UniProtKB-KW:KW-0963) /// 0005737 // cytoplasm (GO_REF:0000104 [IEA] UniRule:UR000007664)	0004521 // endoribonuclease activity (GO_REF:0000104 [IEA] UniRule:UR000007664) /// 0016892 // endoribonuclease activity, producing 3'-phosphomonoesters (PMID:23273979 [IDA]) /// 0008270 // zinc ion binding (GO_REF:0000104 [IEA] UniRule:UR000007664) /// 0004519 // endonuclease activity (GO_REF:0000043 [IEA] UniProtKB-KW:KW-0255) /// 0005515 // protein binding (PMID:27834201 [IPI] UniProtKB:P06616…	Endoribonuclease YbeY	ybeY|JW0656|b0659	protein	taxon:83333	20090306	EcoCyc			770	24.76124597	25.86234083	7.271182289	1316	30.27546466
ybeZ	NZ_JWZW01000001.1	complement(268595..269635)		11.8729934	-2.072509144	-1.051378467	3.65E-11	1.27E-10	1.74E-07	40.90473422	-2.924658272	-1.548268065	7.97E-16	3.07E-15	3.79E-12	14.43823753	-7.59919356	-2.925846325	6.57E-148	1.07E-146	3.13E-144	15.1002079	-3.110236515	-1.637024293	9.55E-35	9.46E-34	4.55E-31	ybeZ	UniProtKB	P0A9K3	ybeZ	enables		0005829 // cytosol (PMID:15911532 [IDA]) /// 0005829 // cytosol (PMID:21873635 [IBA] PANTHER:PTN001253161|UniProtKB:P0A9K3) /// 0005737 // cytoplasm (GO_REF:0000044 [IEA] UniProtKB-SubCell:SL-0086) /// 0005829 // cytosol (PMID:18304323 [IDA]) /// 0005737 // cytoplasm (GO_REF:0000043 [IEA] UniProtKB-KW:KW-0963)	0005524 // ATP binding (PMID:21873635 [IBA] PANTHER:PTN001253161|UniProtKB:P0A9K1) /// 0005524 // ATP binding (GO_REF:0000002 [IEA] InterPro:IPR003714) /// 0000166 // nucleotide binding (GO_REF:0000043 [IEA] UniProtKB-KW:KW-0547) /// 0005515 // protein binding (PMID:15690043 [IPI] UniProtKB:P0A898) /// 0005515 // protein binding (PMID:27834201 [IPI] UniProtKB:P0A898) /// 0005524 // ATP binding (G…	PhoH-like protein	ybeZ|JW0657|b0660	protein	taxon:83333	20230507	UniProt			1002	14.48587103	15.13003563	9.461980069	1209	12.5042127
ubiF	NZ_JWZW01000001.1	271358..272533		20.11772953	1.058754541	0.082368158	0.629305301	0.681926638	1	10.38983301	-16.86148028	-4.075659292	3.31E-36	2.49E-35	1.57E-32	22.29915791	-4.321574943	-2.11155718	7.95E-68	5.22E-67	3.79E-64	11.85601457	-3.460114409	-1.790819742	5.43E-35	5.42E-34	2.58E-31	ubiF	UniProtKB	P75728	ubiF	acts_upstream_of_or_within	0006744 // ubiquinone biosynthetic process (PMID:21873635 [IBA] PANTHER:PTN000350181|SGD:S000003487|PomBase:SPBC146.12|WB:WBGene00000766|UniProtKB:P75728|UniProtKB:P25534|UniProtKB:P25535) /// 0006744 // ubiquinone biosynthetic process (GO_REF:0000002 [IEA] InterPro:IPR010971) /// 0006744 // ubiquinone biosynthetic process (PMID:4323297 [IMP]) /// 0006744 // ubiquinone biosynthetic process (GO_RE…	0005737 // cytoplasm (GO_REF:0000044 [IEA] UniProtKB-SubCell:SL-0086) /// 0005737 // cytoplasm (GO_REF:0000043 [IEA] UniProtKB-KW:KW-0963) /// 0110142	0008682 // 2-octoprenyl-3-methyl-6-methoxy-1,4-benzoquinone hydroxylase activity (GO_REF:0000003 [IEA] EC:1.14.99.60) /// 0050660 // flavin adenine dinucleotide binding (GO_REF:0000002 [IEA] InterPro:IPR010971) /// 0008682 // 2-octoprenyl-3-methyl-6-methoxy-1,4-benzoquinone hydroxylase activity (PMID:21873635 [IBA] PANTHER:PTN001789718|UniProtKB:P75728) /// 0005515 // protein binding (PMID:156900…	3-demethoxyubiquinol 3-hydroxylase	ubiF|yleB|JW0659|b0662	protein	taxon:83333	20070712	EcoCyc			1710	21.88348123	22.85660628	16.14769054	2215	20.27903057
SC80_RS01325	NZ_JWZW01000001.1	complement(272688..272762)		0	NaN	NaN	NaN	NaN	NaN	0	NaN	NaN	NaN	NaN	NaN	0	NaN	NaN	NaN	NaN	NaN	0	NaN	NaN	NaN	NaN	NaN																	0	0	0	0	0	0
SC80_RS01330	NZ_JWZW01000001.1	complement(272800..272874)		0	NaN	NaN	NaN	NaN	NaN	0	NaN	NaN	NaN	NaN	NaN	0	NaN	NaN	NaN	NaN	NaN	0	NaN	NaN	NaN	NaN	NaN																	0	0	0	0	0	0
SC80_RS01335	NZ_JWZW01000001.1	complement(272923..272999)		0	NaN	NaN	NaN	NaN	NaN	0	NaN	NaN	NaN	NaN	NaN	0	NaN	NaN	NaN	NaN	NaN	0	NaN	NaN	NaN	NaN	NaN																	0	0	0	0	0	0
SC80_RS01340	NZ_JWZW01000001.1	complement(273015..273089)		0	NaN	NaN	NaN	NaN	NaN	0	NaN	NaN	NaN	NaN	NaN	0	NaN	NaN	NaN	NaN	NaN	0	NaN	NaN	NaN	NaN	NaN																	0	0	0	0	0	0
SC80_RS01345	NZ_JWZW01000001.1	complement(273124..273198)		0	NaN	NaN	NaN	NaN	NaN	0	NaN	NaN	NaN	NaN	NaN	0	NaN	NaN	NaN	NaN	NaN	0	NaN	NaN	NaN	NaN	NaN																	0	0	0	0	0	0
SC80_RS01350	NZ_JWZW01000001.1	complement(273222..273306)		0	NaN	NaN	NaN	NaN	NaN	0	NaN	NaN	NaN	NaN	NaN	0	NaN	NaN	NaN	NaN	NaN	0	NaN	NaN	NaN	NaN	NaN																	0	0	0	0	0	0
SC80_RS01355	NZ_JWZW01000001.1	complement(273317..273393)		0	NaN	NaN	NaN	NaN	NaN	0	NaN	NaN	NaN	NaN	NaN	0	NaN	NaN	NaN	NaN	NaN	0	NaN	NaN	NaN	NaN	NaN																	0	0	0	0	0	0
asnB	NZ_JWZW01000001.1	complement(273774..275438)		17.13475377	2.307905272	1.20658401	2.75E-13	1.08E-12	1.31E-09	18.7489483	-2.208637472	-1.143156633	7.10E-06	1.59E-05	0.033755788	260.4907738	6.975314626	2.802258292	1.26E-79	9.70E-79	6.00E-76	12.53118212	-1.278326251	-0.354256084	0.011143201	0.01713101	1	asnB	UniProtKB	P22106	asnB	acts_upstream_of_or_within	0006541 // glutamine metabolic process (PMID:6102982 [IMP]) /// 0008652 // cellular amino acid biosynthetic process (GO_REF:0000043 [IEA] UniProtKB-KW:KW-0028) /// 0006529 // asparagine biosynthetic process (GO_REF:0000002 [IEA] InterPro:IPR001962|InterPro:IPR006426) /// 0009063 // cellular amino acid catabolic process (PMID:6102982 [IMP]) /// 0006807 // nitrogen compound metabolic process (GO_RE…	0005829 // cytosol (PMID:15911532 [IDA]) /// 0005737 // cytoplasm (PMID:4895361 [IDA]) /// 0005829 // cytosol (PMID:18304323 [IDA]) /// 0005829 // cytosol (PMID:21873635 [IBA] PANTHER:PTN000206513|UniProtKB:P22106) /// 0005737 // cytoplasm (PMID:6102982 [IDA])	0016874 // ligase activity (GO_REF:0000043 [IEA] UniProtKB-KW:KW-0436) /// 0042802 // identical protein binding (PMID:24561554 [IPI] UniProtKB:P22106) /// 0016597 // amino acid binding (PMID:8691431 [IDA]) /// 0005524 // ATP binding (PMID:8691431 [IDA]) /// 0000166 // nucleotide binding (GO_REF:0000043 [IEA] UniProtKB-KW:KW-0547) /// 0042803 // protein homodimerization activity (PMID:10587437 [IP…	Asparagine synthetase B [glutamine-hydrolyzing]	asnB|JW0660|b0674	protein	taxon:83333	20090121	EcoliWiki			28869	260.9426838	272.5464072	272.6126773	33412	216.0573356
nagD	NZ_JWZW01000001.1	complement(275694..276446)		1.26929856	-2.036220168	-1.025893562	4.90E-04	9.33E-04	1	17.32400796	1.303320612	0.382192026	0.180429082	0.233672869	1	21.43768938	1.800157112	0.848122826	3.19E-09	5.70E-09	1.52E-05	11.98654998	2.373593167	1.247072679	3.03E-13	1.16E-12	1.44E-09	nagD	UniProtKB	P0AF24	nagD	acts_upstream_of_or_within	0046050 // UMP catabolic process (PMID:23903661 [IMP]) /// 0005975 // carbohydrate metabolic process (GO_REF:0000043 [IEA] UniProtKB-KW:KW-0119)	0005829 // cytosol (PMID:18304323 [IDA])	0000287 // magnesium ion binding (PMID:16430214 [IDA]) /// 0008253 // 5'-nucleotidase activity (GO_REF:0000003 [IEA] EC:3.1.3.5) /// 0016791 // phosphatase activity (PMID:21873635 [IBA] PANTHER:PTN002711682|UniProtKB:P0AF24|UniProtKB:Q9LXR9|UniProtKB:Q96GD0|FB:FBgn0024995|PomBase:SPBC15D4.15|MGI:MGI:1919282|FB:FBgn0030347|MGI:MGI:1914328|UniProtKB:Q3ZBF9|UniProtKB:A6NDG6|UniProtKB:P0DKC3|SGD:S000…	Ribonucleotide monophosphatase NagD	nagD|JW0661|b0675	protein	taxon:83333	20130815	EcoCyc			1137	22.72443586	23.73495689	10.73679774	1242	17.75854585
nagC	NZ_JWZW01000001.1	complement(276494..277714)		2.661100486	-3.03062859	-1.599617057	1.81E-13	7.17E-13	8.58E-10	52.27682685	1.988261222	0.991507313	7.76E-08	1.98E-07	3.69E-04	32.20400869	1.320033144	0.400574154	1.65E-03	2.21E-03	1	19.35780984	1.868794416	0.902107869	2.19E-09	6.43E-09	1.04E-05	nagC	UniProtKB	P0AF20	nagC	acts_upstream_of_or_within	0006355 // regulation of transcription, DNA-templated (GO_REF:0000002 [IEA] InterPro:IPR000835) /// 0005975 // carbohydrate metabolic process (GO_REF:0000043 [IEA] UniProtKB-KW:KW-0119) /// 0006355 // regulation of transcription, DNA-templated (PMID:21873635 [IBA] PANTHER:PTN001826175|UniProtKB:P0AF20) /// 0006355 // regulation of transcription, DNA-templated (PMID:18067539 [IMP])		0003700 // transcription factor activity, sequence-specific DNA binding (GO_REF:0000002 [IEA] InterPro:IPR000835) /// 0003677 // DNA binding (PMID:11139621 [IDA]) /// 0003677 // DNA binding (PMID:21873635 [IBA] PANTHER:PTN001826175|UniProtKB:P0AF20) /// 0003677 // DNA binding (GO_REF:0000043 [IEA] UniProtKB-KW:KW-0238)	N-acetylglucosamine repressor	nagC|nagR|JW0662|b0676	protein	taxon:83333	20110701	EcoCyc			2336	28.79285941	30.07323397	22.05906731	3160	27.86456065
nagA_1	NZ_JWZW01000001.1	complement(277723..278871)		8.31825516	1.104378414	0.143234595	0.431368217	0.494239277	1	55.59627264	1.427763409	0.513756934	3.83E-03	6.55E-03	1	50.32824422	1.380827263	0.465532854	7.91E-04	1.08E-03	1	23.01532397	1.454423457	0.540447373	1.51E-03	2.64E-03	1																	3352	43.90475959	45.85713732	31.65325069	4538	42.52313195
nagB	NZ_JWZW01000001.1	complement(278931..279731)		3.787928746	-2.08760146	-1.061846316	2.89E-07	7.61E-07	1.37E-03	19.39894297	-1.901320565	-0.927001793	4.88E-04	9.37E-04	1	15.4877234	-2.20717857	-1.142203355	5.49E-15	1.22E-14	2.61E-11	17.8714308	1.22144296	0.288586493	0.10630531	0.138549024	1	nagB	UniProtKB	P0A759	nagB	acts_upstream_of_or_within	0019262 // N-acetylneuraminate catabolic process (GO_REF:0000041 [IEA] UniPathway:UPA00629) /// 0006043 // glucosamine catabolic process (PMID:21873635 [IBA] PANTHER:PTN000138938|UniProtKB:P46926|CGD:CAL0000199480) /// 0005975 // carbohydrate metabolic process (GO_REF:0000002 [IEA] InterPro:IPR006148) /// 0006046 // N-acetylglucosamine catabolic process (PMID:4563983 [IMP]) /// 0005975 // carbohy…	0005829 // cytosol (PMID:21873635 [IBA] PANTHER:PTN000139011|UniProtKB:P0A759) /// 0005737 // cytoplasm (PMID:21873635 [IBA] PANTHER:PTN000138938|MGI:MGI:1347054|UniProtKB:P0A759) /// 0005829 // cytosol (PMID:18304323 [IDA])	0042802 // identical protein binding (PMID:21873635 [IBA] PANTHER:PTN000138938|UniProtKB:P0A759) /// 0004342 // glucosamine-6-phosphate deaminase activity (GO_REF:0000104 [IEA] UniRule:UR000337880) /// 0005515 // protein binding (PMID:28634232 [IDA]) /// 0004342 // glucosamine-6-phosphate deaminase activity (PMID:21873635 [IBA] PANTHER:PTN000138938|UniProtKB:P0A759|UniProtKB:P46926|UniProtKB:A4FV…	Glucosamine-6-phosphate deaminase	nagB|glmD|JW0664|b0678	protein	taxon:83333	20070627	EcoCyc			856	16.08306698	16.79825646	8.083288362	1066	14.32865644
nagE	NZ_JWZW01000001.1	280064..282010		24.26994338	-4.07956184	-2.02841421	1.88E-30	1.56E-29	8.95E-27	24.26994338	-15.47643554	-3.95200133	4.58E-79	9.38E-78	2.18E-75	24.26994338	-36.92842175	-5.206659701	0	0	0	43.82206822	-2.176564128	-1.122052527	1.54E-09	4.58E-09	7.33E-06	nagE	UniProtKB	P09323	nagE	acts_upstream_of_or_within	0006974 // cellular response to DNA damage stimulus (PMID:11967071 [IEP]) /// 0015764 // N-acetylglucosamine transport (PMID:4919472 [IDA]) /// 0015764 // N-acetylglucosamine transport (PMID:21873635 [IBA] PANTHER:PTN000768523|UniProtKB:P09323|UniProtKB:Q9HXN4) /// 0009401 // phosphoenolpyruvate-dependent sugar phosphotransferase system (PMID:21873635 [IBA] PANTHER:PTN002011274|UniProtKB:P69786|U…	0005886 // plasma membrane (PMID:3284790 [RCA]) /// 0005886 // plasma membrane (GO_REF:0000044 [IEA] UniProtKB-SubCell:SL-0037) /// 0016020 // membrane (GO_REF:0000002 [IEA] InterPro:IPR003352|InterPro:IPR010974) /// 0016020 // membrane (GO_REF:0000043 [IEA] UniProtKB-KW:KW-0472) /// 0005886 // plasma membrane (GO_REF:0000043 [IEA] UniProtKB-KW:KW-0997) /// 0019866 // organelle inner membrane (GO…	0005515 // protein binding (PMID:31751341 [IPI] UniProtKB:P20966|UniProtKB:P69811) /// 0015572 // N-acetylglucosamine transmembrane transporter activity (GO_REF:0000002 [IEA] InterPro:IPR010974) /// 0016740 // transferase activity (GO_REF:0000043 [IEA] UniProtKB-KW:KW-0808) /// 0016301 // kinase activity (GO_REF:0000043 [IEA] UniProtKB-KW:KW-0418) /// 0046872 // metal ion binding (GO_REF:0000043 …	PTS system N-acetylglucosamine-specific EIICBA component	nagE|pstN|JW0665|b0679	protein	taxon:83333	20110815	EcoliWiki			709	5.480345084	5.724047676	6.695153562	1012	5.596227253
SC80_RS01390	NZ_JWZW01000001.1	complement(282099..283379)		3.477447249	1.567885991	0.648820657	0.020319364	0.030825804	1	6.646642442	-1.915643332	-0.937828975	5.08E-03	8.55E-03	1	4.359507851	-2.679475935	-1.421950859	6.01E-16	1.39E-15	2.86E-12	5.695142152	1.117029629	0.159667454	0.460419845	0.51875914	1																	358	4.205924951	4.392956022	3.38062761	406	3.412382334
SC80_RS01395	NZ_JWZW01000001.1	complement(283393..283863)		0.166332552	4.972180686	2.313878724	0.02106879	0.031800433	1	0.019786872	-55.92514313	-5.805425139	0.735879472	0.777656104	1	2.392998904	11.68871506	3.547044438	5.56E-07	9.00E-07	2.65E-03	0.385441143	4.526361429	2.178351788	6.50E-03	0.010360833	1																	77	2.460353102	2.569761254	0.727118229	79	1.805872004
SC80_RS01400	NZ_JWZW01000001.1	complement(283860..285029)		0.186417648	-1.049807785	-0.070125201	0.891641947	0.912359962	1	0.940562362	-1.128234413	-0.174066848	0.827440096	0.85551942	1	1.263094431	1.291200709	0.368713276	0.171677817	0.193396339	1	0.43691191	1.040960721	0.057915632	0.857358538	0.881235751	1																	96	1.234846552	1.289758296	0.906537013	121	1.113474536
SC80_RS01410	NZ_JWZW01000001.1	complement(285875..286762)		2.685714591	10.71895612	3.422092509	4.58E-23	3.00E-22	2.18E-19	1.388062827	-1.115878219	-0.158179588	0.845724067	0.871013324	1	4.548268289	3.5807103	1.840245801	1.29E-14	2.83E-14	6.16E-11	1.043333374	1.853809184	0.890492753	5.31E-03	8.57E-03	1																	266	4.508128565	4.70859817	2.511862972	314	3.807127868
SC80_RS01415	NZ_JWZW01000001.1	complement(286766..287923)		0.319988569	-1.788064321	-0.838398634	0.040651294	0.058569389	1	1.300522296	-2.180333733	-1.124548978	0.082776463	0.115528333	1	1.915165434	-1.545415176	-0.627994471	8.32E-04	1.13E-03	1	1.569878133	1.250861303	0.32292183	0.141801106	0.180030684	1																	136	1.767494093	1.846091861	1.284260768	166	1.543406446
SC80_RS01420	NZ_JWZW01000001.1	288093..289328		0.299957591	-2.33278224	-1.222051641	4.40E-03	7.39E-03	1	2.09595678	-1.573793168	-0.65424595	0.275829655	0.342481283	1	1.117065157	-2.608050215	-1.382971647	3.15E-09	5.64E-09	1.50E-05	0.667506133	-1.898380744	-0.924769372	5.03E-04	9.32E-04	1																	88	1.071499132	1.119147065	0.830992262	106	0.923353874
SC80_RS01425	NZ_JWZW01000001.1	289321..290307		1.329452384	-1.564273358	-0.645492647	0.016486363	0.025383342	1	2.338376043	-4.631941739	-2.211617107	6.93E-05	1.43E-04	0.329383614	2.847852042	-3.392817239	-1.762483718	9.88E-28	3.17E-27	4.71E-24	2.24312563	-1.828890271	-0.870968519	2.11E-05	4.53E-05	0.100553831																	194	2.958095559	3.089637559	1.831960213	220	2.399862222
SC80_RS01430	NZ_JWZW01000001.1	290309..291070		4.024884364	2.030026818	1.021498786	1.12E-05	2.53E-05	0.053313556	42.67467412	3.771153297	1.915005797	2.84E-14	1.02E-13	1.35E-10	31.17436933	3.123161473	1.643007161	1.70E-24	5.01E-24	8.11E-21	16.84296859	3.816458643	1.932234558	1.02E-22	6.46E-22	4.88E-19																	1459	28.8156183	30.09700492	13.77747397	1918	27.1003196
glnS	NZ_JWZW01000001.1	291290..292954		2.769004715	-1.417969335	-0.503826333	8.91E-03	0.014244315	1	44.86691021	2.08043904	1.056888016	5.96E-08	1.53E-07	2.83E-04	33.36517926	1.680055287	0.74850871	2.88E-07	4.73E-07	1.37E-03	28.87597883	3.374531015	1.754687014	7.67E-27	5.75E-26	3.65E-23	glnS	UniProtKB	P00962	glnS	acts_upstream_of_or_within	0043039 // tRNA aminoacylation (GO_REF:0000002 [IEA] InterPro:IPR000924|InterPro:IPR020058) /// 0006418 // tRNA aminoacylation for protein translation (GO_REF:0000117 [IEA] ARBA:ARBA00027121) /// 0006425 // glutaminyl-tRNA aminoacylation (PMID:21873635 [IBA] PANTHER:PTN000012556|UniProtKB:P00962|UniProtKB:P47897|SGD:S000005694) /// 0006425 // glutaminyl-tRNA aminoacylation (GO_REF:0000002 [IEA] I…	0005737 // cytoplasm (GO_REF:0000104 [IEA] UniRule:UR000102759) /// 0005737 // cytoplasm (GO_REF:0000002 [IEA] InterPro:IPR004514|InterPro:IPR020059) /// 0005829 // cytosol (PMID:15911532 [IDA]) /// 0005737 // cytoplasm (GO_REF:0000044 [IEA] UniProtKB-SubCell:SL-0086) /// 0005829 // cytosol (PMID:18304323 [IDA]) /// 0005829 // cytosol (PMID:21873635 [IBA] PANTHER:PTN000012556|UniProtKB:P47897|SGD…	0016874 // ligase activity (GO_REF:0000043 [IEA] UniProtKB-KW:KW-0436) /// 0004812 // aminoacyl-tRNA ligase activity (GO_REF:0000043 [IEA] UniProtKB-KW:KW-0030) /// 0000166 // nucleotide binding (GO_REF:0000043 [IEA] UniProtKB-KW:KW-0547) /// 0004819 // glutamine-tRNA ligase activity (GO_REF:0000003 [IEA] EC:6.1.1.18) /// 0000166 // nucleotide binding (GO_REF:0000002 [IEA] InterPro:IPR000924|Inte…	Glutamine--tRNA ligase	glnS|JW0666|b0680	protein	taxon:83333	20070426	EcoCyc			3741	33.81435381	35.31802658	35.32661421	4388	28.37482307
chiP	NZ_JWZW01000001.1	293403..294809		0.964406885	-4.660981765	-2.220633869	8.61E-11	2.94E-10	4.10E-07	16.9031929	1.794477513	0.843563844	5.04E-04	9.67E-04	1	4.176350973	-2.12867356	-1.089954724	5.81E-12	1.16E-11	2.77E-08	3.675043508	-1.029252397	-0.041596808	0.81627965	0.848538737	1	chiP	UniProtKB	P75733	chiP	acts_upstream_of_or_within	0015772 // oligosaccharide transport (PMID:22797760 [IMP]) /// 0015774 // polysaccharide transport (GO_REF:0000043 [IEA] UniProtKB-KW:KW-0625) /// 0006811 // ion transport (GO_REF:0000043 [IEA] UniProtKB-KW:KW-0406) /// 0008643 // carbohydrate transport (GO_REF:0000043 [IEA] UniProtKB-KW:KW-0762) /// 0055085 // transmembrane transport (GO_REF:0000108 [IEA] GO:0015267) /// 0055085 // transmembrane…	0046930 // pore complex (GO_REF:0000043 [IEA] UniProtKB-KW:KW-0626) /// 0016020 // membrane (GO_REF:0000043 [IEA] UniProtKB-KW:KW-0472) /// 0009279 // cell outer membrane (GO_REF:0000044 [IEA] UniProtKB-SubCell:SL-0040) /// 0009279 // cell outer membrane (GO_REF:0000043 [IEA] UniProtKB-KW:KW-0998) /// 0016020 // membrane (GO_REF:0000002 [IEA] InterPro:IPR005318) /// 0009279 // cell outer membrane…	0015267 // channel activity (PMID:27226611 [IDA]) /// 0015288 // porin activity (GO_REF:0000043 [IEA] UniProtKB-KW:KW-0626) /// 0015288 // porin activity (PMID:21873635 [IBA] PANTHER:PTN002160747|UniProtKB:Q9HVS0|UniProtKB:P32722|UniProtKB:G3XDA5)	Chitoporin	chiP|ybfM|JW0667|b0681	protein	taxon:83333	20210623	EcoCyc			346	3.700919371	3.865493613	3.267310483	489	3.741929
chiQ	NZ_JWZW01000001.1	294859..295185		0.573489104	-2.522889695	-1.335077131	0.024165169	0.036186884	1	11.42322788	1.891779182	0.9197437	0.05712553	0.082178463	1	4.702760609	-1.157856044	-0.211455894	0.399263273	0.429268841	1	2.363593912	1.022582495	0.032217234	0.905134927	0.921785538	1	chiQ	UniProtKB	P75734	chiQ	located_in		0005886 // plasma membrane (GO_REF:0000044 [IEA] UniProtKB-SubCell:SL-0039) /// 0016020 // membrane (GO_REF:0000043 [IEA] UniProtKB-KW:KW-0472) /// 0005886 // plasma membrane (GO_REF:0000043 [IEA] UniProtKB-KW:KW-1003)		Uncharacterized lipoprotein ChiQ	chiQ|ybfN|JW0668|b0682	protein	taxon:83333	20230507	UniProt			119	5.476799358	5.720344276	1.123728172	120	3.951065911
fur	NZ_JWZW01000001.1	complement(295269..295715)		116.7915948	-1.074274981	-0.103363325	0.541091337	0.599168894	1	246.3453515	-2.757991731	-1.463618131	1.01E-19	4.53E-19	4.81E-16	491.3428454	-1.272793452	-0.347998318	0.010783814	0.013605427	1	400.4071876	1.479058291	0.564678911	1.62E-03	2.82E-03	1	fur	UniProtKB	P0A9A9	fur	enables	0045893 // positive regulation of transcription, DNA-templated (PMID:20015147 [IEP]) /// 0045892 // negative regulation of transcription, DNA-templated (PMID:21873635 [IBA] PANTHER:PTN002112386|UniProtKB:Q7BR72|UniProtKB:Q8PAL3|UniProtKB:P54574|UniProtKB:P54479|UniProtKB:P0A9A9|UniProtKB:Q8Y5U9|UniProtKB:P33086|UniProtKB:P0A0S8|UniProtKB:P74739|UniProtKB:Q8EFN3|UniProtKB:Q89VW1|UniProtKB:Q9L2H5|U…	0005829 // cytosol (PMID:15911532 [IDA]) /// 0032993 // protein-DNA complex (PMID:10833520 [IPI] RefSeq:NC_000913.2) /// 0032993 // protein-DNA complex (PMID:11466300 [IMP]) /// 0032993 // protein-DNA complex (PMID:2644221 [IPI] RefSeq:NC_000913.2) /// 0032993 // protein-DNA complex (PMID:11466300 [IPI] RefSeq:NC_011333.1) /// 0005737 // cytoplasm (GO_REF:0000044 [IEA] UniProtKB-SubCell:SL-0086) …	0000976 // transcription regulatory region sequence-specific DNA binding (PMID:11466300 [IMP]) /// 0043565 // sequence-specific DNA binding (PMID:10833520 [IPI] RefSeq:NC_000913.2) /// 0003700 // transcription factor activity, sequence-specific DNA binding (PMID:21873635 [IBA] PANTHER:PTN002112386|UniProtKB:Q7CQY3|UniProtKB:P33086|UniProtKB:P0AC51|UniProtKB:P54479|UniProtKB:P0A9A9|UniProtKB:Q8Y5U…	Ferric uptake regulation protein	fur|JW0669|b0683	protein	taxon:83333	20170328	CollecTF			13939	469.3012566	490.1703681	131.6272856	17737	427.2218183
uof	NZ_JWZW01000001.1	complement(295708..295794)		0	NaN	NaN	NaN	NaN	NaN	0	NaN	NaN	NaN	NaN	NaN	0	NaN	NaN	NaN	NaN	NaN	0	NaN	NaN	NaN	NaN	NaN	uof	UniProtKB	A8DYP9	uof	acts_upstream_of_or_within	0006417 // regulation of translation (PMID:17268550 [IDA])			fur leader peptide	uof|b4637	protein	taxon:83333	20080117	EcoCyc			0	0	0	0	0	0
fldA	NZ_JWZW01000001.1	complement(296004..296534)		22.98320562	1.890197643	0.918537094	1.29E-07	3.50E-07	6.13E-04	267.5478611	4.176885259	2.062427513	4.81E-29	2.90E-28	2.29E-25	122.4728934	2.078275725	1.05538707	2.14E-15	4.84E-15	1.02E-11	46.72487788	1.852033406	0.889110122	4.42E-10	1.37E-09	2.10E-06	fldA	UniProtKB	P61949	fldA	enables	0022900 // electron transport chain (GO_REF:0000108 [IEA] GO:0009055)	0005829 // cytosol (PMID:15911532 [IDA]) /// 0005737 // cytoplasm (PMID:10978155 [IDA]) /// 0005829 // cytosol (PMID:18304323 [IDA])	0000166 // nucleotide binding (GO_REF:0000043 [IEA] UniProtKB-KW:KW-0547) /// 0005515 // protein binding (PMID:24561554 [IPI] UniProtKB:P33596) /// 0009055 // electron carrier activity (GO_REF:0000002 [IEA] InterPro:IPR001226) /// 0010181 // FMN binding (GO_REF:0000002 [IEA] InterPro:IPR001226|InterPro:IPR008254|InterPro:IPR010086) /// 0005515 // protein binding (PMID:24561554 [IPI] UniProtKB:P76…	Flavodoxin 1	fldA|JW0671|b0684	protein	taxon:83333	20230507	UniProt			3630	102.8820777	107.4570868	34.27843079	5810	117.8046389
ybfE	NZ_JWZW01000001.1	complement(296674..296967)		1.13318106	1.897593073	0.924170648	0.145609455	0.189264435	1	68.21151438	22.18914852	4.471782402	4.82E-36	3.60E-35	2.29E-32	21.13462416	7.351726955	2.878083186	2.69E-27	8.55E-27	1.28E-23	2.331974553	1.880564279	0.911165619	8.52E-03	0.013335952	1	ybfE	UniProtKB	P0AAU7	ybfE	acts_upstream_of_or_within	0006974 // cellular response to DNA damage stimulus (PMID:10760155 [IEP]) /// 0006974 // cellular response to DNA damage stimulus (PMID:30857727 [IMP]) /// 0006355 // regulation of transcription, DNA-templated (GO_REF:0000002 [IEA] InterPro:IPR002145|InterPro:IPR010985)		0005515 // protein binding (PMID:24561554 [IPI] UniProtKB:Q46864)	Uncharacterized protein YbfE	ybfE|JW5816|b0685	protein	taxon:83333	20090911	EcoliWiki			389	19.91268818	20.79817507	3.67336352	499	18.27401581
ybfF	NZ_JWZW01000001.1	complement(297107..297871)		2.007445616	-1.974603465	-0.981562964	4.95E-05	1.05E-04	0.235494135	15.44982618	-1.388684226	-0.473718581	0.121114864	0.163446606	1	11.67678511	-1.661045854	-0.732091901	9.72E-06	1.48E-05	0.046325701	6.431231852	-1.30675641	-0.385990237	0.052536761	0.071958435	1	ybfF	UniProtKB	P75736	ybfF	enables		0005829 // cytosol (PMID:15911532 [IDA]) /// 0005829 // cytosol (PMID:18304323 [IDA])	0052689 // carboxylic ester hydrolase activity (GO_REF:0000043 [IEA] UniProtKB-KW:KW-0719) /// 0052689 // carboxylic ester hydrolase activity (PMID:18258174 [IDA]) /// 0016790 // thiolester hydrolase activity (PMID:15808744 [IDA]) /// 0016787 // hydrolase activity (GO_REF:0000043 [IEA] UniProtKB-KW:KW-0378)	Esterase YbfF	ybfF|JW0673|b0686	protein	taxon:83333	20230507	UniProt			612	12.03975388	12.57514338	5.779173455	661	9.302952543
seqA	NZ_JWZW01000001.1	298056..298601		6.754692893	1.24139472	0.311961915	0.145608726	0.189264435	1	67.32299419	2.22935778	1.156628167	3.62E-08	9.49E-08	1.72E-04	35.719982	1.27946568	0.35554145	0.010215115	0.012905014	1	50.59610301	4.218777918	2.076825144	2.19E-45	2.79E-44	1.04E-41	seqA	UniProtKB	P0AFY8	seqA	acts_upstream_of_or_within	0007062 // sister chromatid cohesion (PMID:23990792 [IGI] UniProtKB:P20083) /// 0032297 // negative regulation of DNA-dependent DNA replication initiation (PMID:7891562 [IMP]) /// 0032297 // negative regulation of DNA-dependent DNA replication initiation (GO_REF:0000104 [IEA] UniRule:UR000100339) /// 0090143 // nucleoid organization (PMID:10540294 [IGI] UniProtKB:P22523) /// 0008156 // negative r…	0005737 // cytoplasm (GO_REF:0000104 [IEA] UniRule:UR000100339) /// 0032991 // macromolecular complex (PMID:11457824 [IDA]) /// 1990097 // SeqA-DNA complex (PMID:7553853 [IDA]) /// 0005737 // cytoplasm (GO_REF:0000044 [IEA] UniProtKB-SubCell:SL-0086) /// 0005829 // cytosol (PMID:18304323 [IDA]) /// 0005737 // cytoplasm (GO_REF:0000043 [IEA] UniProtKB-KW:KW-0963)	0003677 // DNA binding (GO_REF:0000002 [IEA] InterPro:IPR005621|InterPro:IPR026577|InterPro:IPR036835) /// 0005515 // protein binding (PMID:14512422 [IPI] UniProtKB:P0AFI2) /// 0044729 // hemi-methylated DNA-binding (PMID:7664748 [IDA]) /// 0010385 // double-stranded methylated DNA binding (PMID:7553853 [IDA]) /// 0043565 // sequence-specific DNA binding (GO_REF:0000117 [IEA] ARBA:ARBA00026779) /…	Negative modulator of initiation of replication	seqA|JW0674|b0687	protein	taxon:83333	20140612	EcoCyc			1198	33.02111985	34.48951871	11.31282647	1565	30.86046604
pgm	NZ_JWZW01000001.1	298627..300267		10.53004295	2.282252304	1.190458291	2.09E-10	6.95E-10	9.96E-07	35.65716816	1.443320937	0.529392133	4.80E-03	8.10E-03	1	40.50769663	1.781324589	0.832950425	5.08E-11	9.78E-11	2.42E-07	27.36895669	2.846586341	1.509232859	1.28E-22	8.00E-22	6.09E-19	pgm	UniProtKB	P36938	pgm	enables	0005975 // carbohydrate metabolic process (PMID:21873635 [IBA] PANTHER:PTN000501426|MGI:MGI:97565|TAIR:locus:2165351|TAIR:locus:2028110|SGD:S000001610|RGD:3316|FB:FBgn0003076|UniProtKB:P36871|UniProtKB:Q9SGC1|SGD:S000004711) /// 0005975 // carbohydrate metabolic process (GO_REF:0000043 [IEA] UniProtKB-KW:KW-0119) /// 0006006 // glucose metabolic process (GO_REF:0000043 [IEA] UniProtKB-KW:KW-0313)…	0005829 // cytosol (PMID:15911532 [IDA]) /// 0005829 // cytosol (PMID:21873635 [IBA] PANTHER:PTN000501426|UniProtKB:Q9SGC1|TAIR:locus:2028110|UniProtKB:P36938) /// 0005737 // cytoplasm (GO_REF:0000044 [IEA] UniProtKB-SubCell:SL-0086) /// 0005829 // cytosol (PMID:18304323 [IDA]) /// 0005737 // cytoplasm (GO_REF:0000043 [IEA] UniProtKB-KW:KW-0963)	0000287 // magnesium ion binding (GO_REF:0000002 [IEA] InterPro:IPR016066) /// 0046872 // metal ion binding (GO_REF:0000043 [IEA] UniProtKB-KW:KW-0479) /// 0016868 // intramolecular transferase activity, phosphotransferases (GO_REF:0000117 [IEA] ARBA:ARBA00026959) /// 0004614 // phosphoglucomutase activity (PMID:8083177 [IMP]) /// 0004614 // phosphoglucomutase activity (GO_REF:0000116 [IEA] RHEA:…	Phosphoglucomutase	pgm|JW0675|b0688	protein	taxon:83333	20230507	InterPro			4120	37.78472425	39.46495334	38.90554679	5148	33.77619617
potE	NZ_JWZW01000001.1	complement(300324..301643)		6.218323163	-1.721794189	-0.783912704	8.21E-06	1.88E-05	0.039039298	8.058089726	-7.527221301	-2.912117387	8.47E-25	4.47E-24	4.03E-21	7.683042686	-7.112934288	-2.830444835	2.97E-93	2.70E-92	1.42E-89	6.272841131	-3.744652937	-1.904832013	5.37E-31	4.68E-30	2.56E-27	potE	UniProtKB	P0AAF1	potE	acts_upstream_of_or_within	0015847 // putrescine transport (PMID:1939141 [IMP]) /// 0006865 // amino acid transport (GO_REF:0000002 [IEA] InterPro:IPR004754) /// 0015847 // putrescine transport (PMID:9045651 [IDA]) /// 0015847 // putrescine transport (PMID:1584788 [IDA]) /// 0015822 // ornithine transport (GO_REF:0000002 [IEA] InterPro:IPR027566) /// 0015847 // putrescine transport (GO_REF:0000104 [IEA] UniRule:UR000375500…	0005886 // plasma membrane (GO_REF:0000104 [IEA] UniRule:UR000375500) /// 0005886 // plasma membrane (PMID:1939141 [ISM]) /// 0005886 // plasma membrane (GO_REF:0000044 [IEA] UniProtKB-SubCell:SL-0037) /// 0016020 // membrane (GO_REF:0000002 [IEA] InterPro:IPR002293|InterPro:IPR004754) /// 0016020 // membrane (GO_REF:0000043 [IEA] UniProtKB-KW:KW-0472) /// 0005886 // plasma membrane (GO_REF:00000…	0015489 // putrescine transmembrane transporter activity (GO_REF:0000104 [IEA] UniRule:UR000375500) /// 0022857 // transmembrane transporter activity (GO_REF:0000002 [IEA] InterPro:IPR002293) /// 0015293 // symporter activity (PMID:9045651 [IDA]) /// 0015496 // putrescine:ornithine antiporter activity (GO_REF:0000002 [IEA] InterPro:IPR027566) /// 0015293 // symporter activity (GO_REF:0000043 [IEA…	Putrescine transporter PotE	potE|JW0679|b0692	protein	taxon:83333	20190507	EcoCyc			613	6.988985919	7.299775468	5.788616549	821	6.696532903
speF	NZ_JWZW01000001.1	complement(301640..303838)		0.613899161	-1.749231867	-0.806721536	3.74E-04	7.22E-04	1	2.680932534	-2.41896498	-1.274389883	1.54E-03	2.78E-03	1	3.252191044	-1.659732712	-0.730950925	9.23E-09	1.62E-08	4.40E-05	0.77891862	-3.05347267	-1.610450932	3.82E-17	1.85E-16	1.82E-13	speF	UniProtKB	P24169	speF	acts_upstream_of_or_within	0006520 // cellular amino acid metabolic process (GO_REF:0000002 [IEA] InterPro:IPR011193) /// 0008295 // spermidine biosynthetic process (GO_REF:0000043 [IEA] UniProtKB-KW:KW-0745) /// 0033387 // putrescine biosynthetic process from ornithine (GO_REF:0000041 [IEA] UniPathway:UPA00535) /// 0071468 // cellular response to acidic pH (PMID:1939141 [IEP])	0005737 // cytoplasm (GO_REF:0000002 [IEA] InterPro:IPR011193) /// 0005829 // cytosol (PMID:21873635 [IBA] PANTHER:PTN002465907|UniProtKB:P21169)	0003824 // catalytic activity (GO_REF:0000002 [IEA] InterPro:IPR000310|InterPro:IPR008286|InterPro:IPR015421|InterPro:IPR015422|InterPro:IPR036633) /// 0004586 // ornithine decarboxylase activity (GO_REF:0000003 [IEA] EC:4.1.1.17) /// 0016831 // carboxy-lyase activity (GO_REF:0000043 [IEA] UniProtKB-KW:KW-0210) /// 0016831 // carboxy-lyase activity (GO_REF:0000117 [IEA] ARBA:ARBA00026976) /// 003…	Inducible ornithine decarboxylase	speF|JW0680|b0693	protein	taxon:83333	20200320	EcoCyc			462	3.161872609	3.302476264	4.362709373	586	2.869149431
speFL	NZ_JWZW01000001.1	complement(304148..304252)		0.0233776	-4.064764653	-2.023171824	0.504999843	0.564195268	1	0.0233776	-20.55077908	-4.361121182	0.800224091	0.831576017	1	0.0233776	-22.49113022	-4.491284256	0.129325402	0.147747294	1	0.112386027	-1.168566542	-0.224739889	0.883545176	0.903276483	1	speFL	UniProtKB	P0DTV7	speFL	acts_upstream_of_or_within	0031556 // transcriptional attenuation by ribosome (GO_REF:0000104 [IEA] UniRule:UR001389911) /// 0006448 // regulation of translational elongation (PMID:32094585 [IMP]) /// 0031556 // transcriptional attenuation by ribosome (PMID:32094585 [IMP]) /// 0006417 // regulation of translation (GO_REF:0000043 [IEA] UniProtKB-KW:KW-0810) /// 0006448 // regulation of translational elongation (GO_REF:00001…		0003723 // RNA binding (GO_REF:0000043 [IEA] UniProtKB-KW:KW-0694) /// 0019843 // rRNA binding (GO_REF:0000043 [IEA] UniProtKB-KW:KW-0699)	Leader peptide SpeFL	speFL|b4803	protein	taxon:83333	20200325	EcoCyc			0	0	0	0	0	0
kdpE	NZ_JWZW01000001.1	complement(304527..305204)		1.040899912	-1.028061676	-0.039926818	0.907749231	0.924465813	1	4.465957745	-1.143855175	-0.193904402	0.710009741	0.757149342	1	3.760392768	-1.359352772	-0.442919905	0.039835734	0.047972052	1	2.851573952	1.307541539	0.386856779	0.096965228	0.127281899	1	kdpE	UniProtKB	P21866	kdpE	acts_upstream_of_or_within	0006355 // regulation of transcription, DNA-templated (PMID:21873635 [IBA] PANTHER:PTN000724188|UniProtKB:P44918|UniProtKB:O24973|UniProtKB:P0AFJ5|UniProtKB:P0AA16|UniProtKB:P9WGM9|UniProtKB:P23890|UniProtKB:P30843|UniProtKB:P76340|UniProtKB:Q8EHJ3|UniProtKB:Q8EEF6|UniProtKB:P38684|UniProtKB:P0ACZ8|UniProtKB:P71814|UniProtKB:P0A9Q1|UniProtKB:Q9I034|UniProtKB:P0AFT5|UniProtKB:O53830|UniProtKB:Q8EE…	0005829 // cytosol (PMID:21873635 [IBA] PANTHER:PTN000724188|UniProtKB:P23836|UniProtKB:P0A9Q1|UniProtKB:P0AE88|UniProtKB:P69228) /// 0032993 // protein-DNA complex (PMID:21873635 [IBA] PANTHER:PTN000724188|UniProtKB:O24973|UniProtKB:P0A9Q1|UniProtKB:P23836|UniProtKB:Q8EHJ3|UniProtKB:Q8EE50) /// 0005737 // cytoplasm (GO_REF:0000044 [IEA] UniProtKB-SubCell:SL-0086) /// 0005737 // cytoplasm (GO_REF…	0005515 // protein binding (PMID:24561554 [IPI] UniProtKB:P21865) /// 0003677 // DNA binding (GO_REF:0000002 [IEA] InterPro:IPR001867) /// 0042803 // protein homodimerization activity (PMID:16322582 [IDA]) /// 0000976 // transcription regulatory region sequence-specific DNA binding (PMID:21873635 [IBA] PANTHER:PTN000724188|UniProtKB:P0A9Q1|UniProtKB:P21866|UniProtKB:O24973|UniProtKB:P08368|UniPro…	KDP operon transcriptional regulatory protein KdpE	kdpE|JW5096|b0694	protein	taxon:83333	20110713	EcoCyc			184	4.084282291	4.265904098	1.737529274	200	3.176004309
kdpD	NZ_JWZW01000001.1	complement(305201..307885)		2.265405993	-1.130146563	-0.17650988	0.329630198	0.391245625	1	3.2448835	-4.192466824	-2.067799367	1.53E-11	4.85E-11	7.27E-08	5.109048483	-2.519884119	-1.33335739	1.43E-22	4.00E-22	6.79E-19	5.760414437	1.048559698	0.068409002	0.679257428	0.726076474	1	kdpD	UniProtKB	P21865	kdpD	acts_upstream_of_or_within	0007165 // signal transduction (PMID:9099740 [IDA]) /// 0035865 // cellular response to potassium ion (PMID:27320909 [IDA]) /// 0007165 // signal transduction (GO_REF:0000002 [IEA] InterPro:IPR003661|InterPro:IPR036097) /// 0000160 // phosphorelay signal transduction system (GO_REF:0000043 [IEA] UniProtKB-KW:KW-0902) /// 0016310 // phosphorylation (GO_REF:0000043 [IEA] UniProtKB-KW:KW-0418) /// 0…	0005886 // plasma membrane (PMID:17309111 [IDA]) /// 0005886 // plasma membrane (PMID:1532388 [ISM]) /// 0005886 // plasma membrane (GO_REF:0000043 [IEA] UniProtKB-KW:KW-0997) /// 0005886 // plasma membrane (PMID:15919996 [RCA]) /// 0005886 // plasma membrane (PMID:21873635 [IBA] PANTHER:PTN001976096|UniProtKB:P21865) /// 0005886 // plasma membrane (GO_REF:0000044 [IEA] UniProtKB-SubCell:SL-0037)…	0005515 // protein binding (PMID:24561554 [IPI] UniProtKB:P21866) /// 0000155 // phosphorelay sensor kinase activity (GO_REF:0000002 [IEA] InterPro:IPR003661|InterPro:IPR003852|InterPro:IPR036097) /// 0000155 // phosphorelay sensor kinase activity (PMID:8276778 [IDA]) /// 0004673 // protein histidine kinase activity (GO_REF:0000002 [IEA] InterPro:IPR003852) /// 0005515 // protein binding (PMID:19…	Sensor protein KdpD	kdpD|JW0683|b0695	protein	taxon:83333	20191113	EcoCyc			891	4.99414372	5.216225678	8.413796648	1201	4.815922601
kdpC	NZ_JWZW01000001.1	complement(307878..308450)		1.427096569	4.214995038	2.075530933	6.13E-08	1.71E-07	2.91E-04	3.385735503	1.768916538	0.822865979	0.187699802	0.2419027	1	5.412344803	3.063048379	1.614968154	4.95E-10	9.21E-10	2.36E-06	5.486656118	7.359241396	2.879557058	8.49E-25	5.87E-24	4.04E-21	kdpC	UniProtKB	P03961	kdpC	acts_upstream_of_or_within	0006813 // potassium ion transport (PMID:28636601 [IDA]) /// 0098655 // cation transmembrane transport (PMID:8499455 [IDA]) /// 0071805 // potassium ion transmembrane transport (PMID:8499455 [IDA]) /// 0006811 // ion transport (GO_REF:0000043 [IEA] UniProtKB-KW:KW-0406) /// 0071805 // potassium ion transmembrane transport (PMID:7896809 [IMP]) /// 0006813 // potassium ion transport (GO_REF:0000002…	0005886 // plasma membrane (PMID:27510400 [RCA]) /// 0005886 // plasma membrane (GO_REF:0000044 [IEA] UniProtKB-SubCell:SL-0037) /// 1903103 // potassium:proton antiporter complex (PMID:28636601 [IPI]) /// 0016020 // membrane (GO_REF:0000002 [IEA] InterPro:IPR003820) /// 0016020 // membrane (GO_REF:0000043 [IEA] UniProtKB-KW:KW-0472) /// 0031004 // potassium ion-transporting ATPase complex (PMID:…	0008556 // potassium-transporting ATPase activity (GO_REF:0000002 [IEA] InterPro:IPR003820) /// 0008556 // potassium-transporting ATPase activity (PMID:21873635 [IBA] PANTHER:PTN001247299|UniProtKB:P03961) /// 0008556 // potassium-transporting ATPase activity (PMID:9789555 [IDA]) /// 0005515 // protein binding (PMID:21711450 [IPI] UniProtKB:P03960) /// 0005524 // ATP binding (GO_REF:0000104 [IEA]…	Potassium-transporting ATPase KdpC subunit	kdpC|JW0684|b0696	protein	taxon:83333	20170719	EcoCyc			198	5.200417253	5.431671881	1.869732589	264	4.960552908
kdpB	NZ_JWZW01000001.1	complement(308459..310507)		1.268054617	5.236852555	2.388699986	1.97E-18	1.05E-17	9.39E-15	0.914570781	-1.403366684	-0.488892018	0.422278482	0.499276026	1	2.316757596	1.866194225	0.900099143	3.63E-07	5.92E-07	1.73E-03	2.695266049	5.18202268	2.37351533	1.06E-27	8.10E-27	5.03E-24	kdpB	UniProtKB	P03960	kdpB	acts_upstream_of_or_within	0006813 // potassium ion transport (PMID:17994765 [IMP]) /// 0006813 // potassium ion transport (GO_REF:0000002 [IEA] InterPro:IPR006391) /// 0006813 // potassium ion transport (PMID:28636601 [IDA]) /// 0098655 // cation transmembrane transport (PMID:8499455 [IDA]) /// 0071805 // potassium ion transmembrane transport (PMID:8499455 [IDA]) /// 0006811 // ion transport (GO_REF:0000043 [IEA] UniProtK…	0005886 // plasma membrane (GO_REF:0000044 [IEA] UniProtKB-SubCell:SL-0037) /// 1903103 // potassium:proton antiporter complex (PMID:28636601 [IPI]) /// 0016020 // membrane (GO_REF:0000043 [IEA] UniProtKB-KW:KW-0472) /// 0031004 // potassium ion-transporting ATPase complex (PMID:28636601 [IDA]) /// 0005886 // plasma membrane (GO_REF:0000043 [IEA] UniProtKB-KW:KW-0997) /// 0005886 // plasma membra…	0005524 // ATP binding (GO_REF:0000104 [IEA] UniRule:UR000083123) /// 0008556 // potassium-transporting ATPase activity (GO_REF:0000104 [IEA] UniRule:UR000083123) /// 0015662 // ATPase activity, coupled to transmembrane movement of ions, phosphorylative mechanism (GO_REF:0000117 [IEA] ARBA:ARBA00027840) /// 0000166 // nucleotide binding (GO_REF:0000043 [IEA] UniProtKB-KW:KW-0547) /// 0005515 // p…	Potassium-transporting ATPase ATP-binding subunit	kdpB|JW0685|b0697	protein	taxon:83333	20100503	EcoliWiki			301	2.210813762	2.30912528	2.842371258	364	1.912670706
kdpA	NZ_JWZW01000001.1	complement(310530..312203)		1.440318068	5.067619988	2.341308343	1.30E-19	7.36E-19	6.19E-16	1.996633336	1.30690167	0.386150598	0.421633043	0.498761039	1	3.108021034	2.193320697	1.133116771	7.66E-09	1.35E-08	3.65E-05	4.941449009	8.280337697	3.049689606	8.03E-46	1.05E-44	3.82E-42	kdpA	UniProtKB	P03959	kdpA	acts_upstream_of_or_within	0006813 // potassium ion transport (GO_REF:0000104 [IEA] UniRule:UR000058579) /// 0006813 // potassium ion transport (GO_REF:0000002 [IEA] InterPro:IPR004623) /// 0006813 // potassium ion transport (PMID:28636601 [IDA]) /// 0098655 // cation transmembrane transport (PMID:8499455 [IDA]) /// 0071805 // potassium ion transmembrane transport (PMID:21873635 [IBA] PANTHER:PTN001255318|UniProtKB:P03959)…	0005886 // plasma membrane (PMID:21873635 [IBA] PANTHER:PTN001255318|UniProtKB:P03959) /// 0005886 // plasma membrane (GO_REF:0000044 [IEA] UniProtKB-SubCell:SL-0037) /// 0005886 // plasma membrane (GO_REF:0000104 [IEA] UniRule:UR000058579) /// 1903103 // potassium:proton antiporter complex (PMID:28636601 [IPI]) /// 0016020 // membrane (GO_REF:0000043 [IEA] UniProtKB-KW:KW-0472) /// 0031004 // po…	0005515 // protein binding (PMID:28636601 [IPI] UniProtKB:P03960|UniProtKB:P03961) /// 0008556 // potassium-transporting ATPase activity (PMID:9789555 [IDA]) /// 0030955 // potassium ion binding (GO_REF:0000104 [IEA] UniRule:UR000058579) /// 0008556 // potassium-transporting ATPase activity (PMID:21873635 [IBA] PANTHER:PTN001255318|UniProtKB:P03959) /// 0008556 // potassium-transporting ATPase ac…	Potassium-transporting ATPase potassium-binding subunit	kdpA|JW0686|b0698	protein	taxon:83333	20170718	EcoCyc			385	3.461249436	3.615165922	3.635591144	373	2.399021606
kdpF	NZ_JWZW01000001.1	complement(312203..312292)		0	NaN	NaN	NaN	NaN	NaN	0	NaN	NaN	NaN	NaN	NaN	0	NaN	NaN	NaN	NaN	NaN	0	NaN	NaN	NaN	NaN	NaN	kdpF	UniProtKB	P36937	kdpF	acts_upstream_of_or_within	0006813 // potassium ion transport (PMID:28636601 [IDA]) /// 0043462 // regulation of ATPase activity (GO_REF:0000002 [IEA] InterPro:IPR011726) /// 0098655 // cation transmembrane transport (PMID:9789555 [IDA]) /// 0006811 // ion transport (GO_REF:0000043 [IEA] UniProtKB-KW:KW-0406) /// 0071805 // potassium ion transmembrane transport (PMID:9789555 [IDA]) /// 0006813 // potassium ion transport (G…	0005886 // plasma membrane (GO_REF:0000002 [IEA] InterPro:IPR011726) /// 0005886 // plasma membrane (PMID:27510400 [RCA]) /// 0005886 // plasma membrane (GO_REF:0000044 [IEA] UniProtKB-SubCell:SL-0037) /// 1903103 // potassium:proton antiporter complex (PMID:28636601 [IPI]) /// 0016020 // membrane (GO_REF:0000043 [IEA] UniProtKB-KW:KW-0472) /// 0031004 // potassium ion-transporting ATPase complex…	0008556 // potassium-transporting ATPase activity (GO_REF:0000002 [IEA] InterPro:IPR011726) /// 0008556 // potassium-transporting ATPase activity (PMID:9789555 [IDA])	Potassium-transporting ATPase KdpF subunit	kdpF|JW0687|b4513	protein	taxon:83333	20170719	EcoCyc			0	0	0	0	0	0
ybfA	NZ_JWZW01000001.1	312605..312811		509.1316155	-4.153949531	-2.054483688	1.63E-18	8.66E-18	7.74E-15	509.1316155	-22.6953806	-4.504326777	1.86E-84	4.22E-83	8.82E-81	5894.70206	1.306787033	0.386024045	0.064573006	0.076345549	1	509.1316155	-76.11572373	-6.250122606	1.65E-234	3.03E-232	7.87E-231	ybfA	UniProtKB	P0AAU2	ybfA	acts_upstream_of_or_within	0009314 // response to radiation (PMID:27718375 [IMP])	0005886 // plasma membrane (PMID:27510400 [RCA])		Uncharacterized protein YbfA	ybfA|JW0688|b0699	protein	taxon:83333	20161108	EcoCyc			86979	6323.706238	6604.911814	821.3508627	99883	5195.196918
ybgA	NZ_JWZW01000001.1	312912..313421		2.309374974	1.038779504	0.054889454	0.841286317	0.86943888	1	26.355596	2.04465182	1.03185519	5.63E-04	1.07E-03	1	76.14144297	6.400409745	2.678164267	7.02E-74	5.01E-73	3.34E-70	3.936671562	-1.292599901	-0.370275786	0.088391673	0.116800653	1																	2350	69.34662163	72.43036018	22.19127062	3033	64.02992828
phrB	NZ_JWZW01000001.1	313418..314836		2.222783854	-1.053659429	-0.075408625	0.722438286	0.766090633	1	24.08353811	1.902899972	0.928199727	4.90E-05	1.02E-04	0.232852098	30.03406708	2.592456562	1.374319816	2.34E-20	6.16E-20	1.11E-16	6.888067904	1.388982104	0.474028012	2.69E-03	4.57E-03	1	phrB	UniProtKB	P00914	phrB	acts_upstream_of_or_within	0000719 // photoreactive repair (PMID:8286340 [TAS]) /// 0006950 // response to stress (GO_REF:0000117 [IEA] ARBA:ARBA00026300) /// 0007603 // phototransduction, visible light (PMID:8286340 [TAS]) /// 0051716 // cellular response to stimulus (GO_REF:0000117 [IEA] ARBA:ARBA00029143) /// 0000719 // photoreactive repair (PMID:6325459 [IDA]) /// 0009416 // response to light stimulus (PMID:21873635 [I…		0005515 // protein binding (PMID:15690043 [IPI] UniProtKB:P68739) /// 1901363 // heterocyclic compound binding (GO_REF:0000117 [IEA] ARBA:ARBA00027813) /// 0097159 // organic cyclic compound binding (GO_REF:0000117 [IEA] ARBA:ARBA00028014) /// 0000166 // nucleotide binding (GO_REF:0000043 [IEA] UniProtKB-KW:KW-0547) /// 0003677 // DNA binding (PMID:21873635 [IBA] PANTHER:PTN000155848|UniProtKB:Q8…	Deoxyribodipyrimidine photo-lyase	phrB|phr|JW0698|b0708	protein	taxon:83333	20190704	EcoCyc			2387	25.31614915	26.44191971	22.54066509	3728	28.28617926
dtpD	NZ_JWZW01000001.1	complement(314878..316359)		0.879760306	1.756015017	0.812305183	4.82E-03	8.04E-03	1	8.743030457	3.429470301	1.777985762	8.72E-10	2.51E-09	4.15E-06	18.11540448	7.75095242	2.954373597	5.02E-79	3.85E-78	2.39E-75	6.389229734	6.443378428	2.687817329	9.40E-43	1.12E-41	4.48E-39	dtpD	UniProtKB	P75742	dtpD	acts_upstream_of_or_within	0006857 // oligopeptide transport (GO_REF:0000002 [IEA] InterPro:IPR018456) /// 0042938 // dipeptide transport (GO_REF:0000002 [IEA] InterPro:IPR023777) /// 0042938 // dipeptide transport (GO_REF:0000104 [IEA] UniRule:UR000058575) /// 0015031 // protein transport (GO_REF:0000043 [IEA] UniProtKB-KW:KW-0653) /// 0042939 // tripeptide transport (GO_REF:0000108 [IEA] GO:0042937) /// 0015833 // peptid…	0016020 // membrane (GO_REF:0000002 [IEA] InterPro:IPR000109|InterPro:IPR005279|InterPro:IPR018456) /// 0005886 // plasma membrane (GO_REF:0000044 [IEA] UniProtKB-SubCell:SL-0037) /// 0005886 // plasma membrane (PMID:25066136 [IDA]) /// 0016020 // membrane (PMID:21873635 [IBA] PANTHER:PTN008522918|TAIR:locus:2085647|TAIR:locus:2008855|TAIR:locus:2150124|FB:FBgn0265575|SGD:S000001801|TAIR:locus:20…	0071916 // dipeptide transmembrane transporter activity (PMID:21873635 [IBA] PANTHER:PTN001704012|UniProtKB:P39276|UniProtKB:P77304|UniProtKB:P36837|UniProtKB:P75742) /// 0071916 // dipeptide transmembrane transporter activity (PMID:25066136 [IDA]) /// 0015333 // peptide:proton symporter activity (GO_REF:0000104 [IEA] UniRule:UR000058575) /// 0042937 // tripeptide transporter activity (PMID:21873…	Dipeptide permease D	dtpD|ybgH|JW0699|b0709	protein	taxon:83333	20191001	EcoCyc			1742	17.68998926	18.47663611	16.44986954	2115	15.3653674
ybgI	NZ_JWZW01000001.1	316630..317373		16.6922957	-1.996797725	-0.997688196	9.59E-10	3.04E-09	4.56E-06	26.41729113	-6.373200339	-2.672018012	2.86E-28	1.67E-27	1.36E-24	38.49841183	-3.969224773	-1.988857263	2.47E-50	1.23E-49	1.18E-46	59.95304802	-1.093393799	-0.128813099	0.38765683	0.44537504	1	ybgI	UniProtKB	P0AFP6	ybgI	acts_upstream_of_or_within	0034214 // protein hexamerization (PMID:14519207 [IDA]) /// 0010212 // response to ionizing radiation (PMID:25049088 [IMP]) /// 0006974 // cellular response to DNA damage stimulus (GO_REF:0000043 [IEA] UniProtKB-KW:KW-0227) /// 0006281 // DNA repair (GO_REF:0000043 [IEA] UniProtKB-KW:KW-0234)	0005737 // cytoplasm (PMID:21873635 [IBA] PANTHER:PTN000351095|MGI:MGI:1929485|UniProtKB:Q9GZT8|UniProtKB:P0AFP6|SGD:S000003189) /// 0005829 // cytosol (PMID:15911532 [IDA]) /// 0005829 // cytosol (PMID:18304323 [IDA]) /// 0060187 // cell pole (PMID:29625546 [IDA])	0042802 // identical protein binding (PMID:14519207 [IDA]) /// 0046872 // metal ion binding (PMID:14519207 [IDA]) /// 0046872 // metal ion binding (GO_REF:0000043 [IEA] UniProtKB-KW:KW-0479)	GTP cyclohydrolase 1 type 2 homolog	ybgI|JW0700|b0710	protein	taxon:83333	20140731	EcoCyc			1948	39.40430202	41.15655126	18.39514688	2468	35.71519297
pxpB	NZ_JWZW01000001.1	317396..318052		12.675001	-3.186228341	-1.671849661	3.17E-22	2.01E-21	1.51E-18	12.675001	-13.60417371	-3.765977428	7.96E-28	4.58E-27	3.78E-24	16.29608936	-7.20987134	-2.849973515	2.98E-98	2.92E-97	1.42E-94	23.45303706	-2.124691963	-1.087253695	3.30E-12	1.18E-11	1.57E-08	pxpB	UniProtKB	P0AAV4	pxpB	enables			0017168 // 5-oxoprolinase (ATP-hydrolyzing) activity (GO_REF:0000003 [IEA] EC:3.5.2.9) /// 0000166 // nucleotide binding (GO_REF:0000043 [IEA] UniProtKB-KW:KW-0547) /// 0005524 // ATP binding (GO_REF:0000043 [IEA] UniProtKB-KW:KW-0067) /// 0016787 // hydrolase activity (GO_REF:0000043 [IEA] UniProtKB-KW:KW-0378) /// 0017168 // 5-oxoprolinase (ATP-hydrolyzing) activity (GO_REF:0000116 [IEA] RHEA:1…	5-oxoprolinase subunit B	pxpB|ybgJ|JW0701|b0711	protein	taxon:83333	20230507	UniProt			718	16.44700017	17.17837319	6.780141407	900	14.74884193
pxpC	NZ_JWZW01000001.1	318046..318978		13.26826491	-2.513818198	-1.329880316	6.70E-14	2.73E-13	3.19E-10	13.26826491	-16.65493716	-4.057878005	2.18E-36	1.66E-35	1.04E-32	28.72802614	-4.323004948	-2.112034488	8.19E-67	5.32E-66	3.90E-63	27.72260763	-1.895237834	-0.922378904	6.56E-08	1.75E-07	3.12E-04	pxpC	UniProtKB	P75745	pxpC	enables		0005829 // cytosol (PMID:18304323 [IDA])	0017168 // 5-oxoprolinase (ATP-hydrolyzing) activity (GO_REF:0000003 [IEA] EC:3.5.2.9) /// 0000166 // nucleotide binding (GO_REF:0000043 [IEA] UniProtKB-KW:KW-0547) /// 0005524 // ATP binding (GO_REF:0000043 [IEA] UniProtKB-KW:KW-0067) /// 0016787 // hydrolase activity (GO_REF:0000043 [IEA] UniProtKB-KW:KW-0378) /// 0017168 // 5-oxoprolinase (ATP-hydrolyzing) activity (GO_REF:0000116 [IEA] RHEA:1…	5-oxoprolinase subunit C	pxpC|ybgK|JW0702|b0712	protein	taxon:83333	20230507	UniProt			1734	27.97016778	29.2139585	16.37432479	2089	24.10668968
pxpA	NZ_JWZW01000001.1	318968..319702		6.288835556	1.17950126	0.238176959	0.197244373	0.24902953	1	10.21549276	-2.726725319	-1.447169375	5.45E-06	1.23E-05	0.025883862	25.29214276	-1.017628959	-0.025211632	0.861900214	0.874939829	1	16.6480289	1.518915522	0.603041633	1.36E-04	2.69E-04	0.649593891	pxpA	UniProtKB	P75746	pxpA	enables	0005975 // carbohydrate metabolic process (GO_REF:0000002 [IEA] InterPro:IPR011330) /// 0006807 // nitrogen compound metabolic process (PMID:21873635 [IBA] PANTHER:PTN000767720|UniProtKB:P38096)		0017168 // 5-oxoprolinase (ATP-hydrolyzing) activity (GO_REF:0000003 [IEA] EC:3.5.2.9) /// 0005524 // ATP binding (GO_REF:0000104 [IEA] UniRule:UR000031362) /// 0000166 // nucleotide binding (GO_REF:0000043 [IEA] UniProtKB-KW:KW-0547) /// 0017168 // 5-oxoprolinase (ATP-hydrolyzing) activity (GO_REF:0000104 [IEA] UniRule:UR000031362) /// 0005524 // ATP binding (GO_REF:0000043 [IEA] UniProtKB-KW:KW…	5-oxoprolinase subunit A	pxpA|ybgL|JW0703|b0713	protein	taxon:83333	20230507	UniProt			1257	25.73804529	26.88257693	11.86996901	1588	23.26183335
nei	NZ_JWZW01000001.1	319738..320529		1.074925111	-1.71836235	-0.781034288	3.64E-03	6.19E-03	1	5.260130014	-1.983610799	-0.988128985	0.023226173	0.035468303	1	13.4559672	1.372728698	0.457046524	2.79E-03	3.67E-03	1	3.350106112	-1.214646114	-0.280536047	0.186377451	0.231621782	1	nei	UniProtKB	P50465	nei	acts_upstream_of_or_within	0006284 // base-excision repair (GO_REF:0000002 [IEA] InterPro:IPR000214|InterPro:IPR012319|InterPro:IPR015886|InterPro:IPR023713|InterPro:IPR044091) /// 0006284 // base-excision repair (PMID:8110759 [IDA]) /// 0006281 // DNA repair (GO_REF:0000104 [IEA] UniRule:UR000101476) /// 0008152 // metabolic process (GO_REF:0000043 [IEA] UniProtKB-KW:KW-0326) /// 0008152 // metabolic process (GO_REF:00000…		0003677 // DNA binding (GO_REF:0000002 [IEA] InterPro:IPR015887) /// 0000703 // oxidized pyrimidine nucleobase lesion DNA N-glycosylase activity (PMID:8110759 [IDA]) /// 0003906 // DNA-(apurinic or apyrimidinic site) lyase activity (PMID:21873635 [IBA] PANTHER:PTN002448499|UniProtKB:P9WNB9|UniProtKB:P50465) /// 0003906 // DNA-(apurinic or apyrimidinic site) lyase activity (PMID:8110759 [IDA]) ///…	Endonuclease 8	nei|JW0704|b0714	protein	taxon:83333	20091211	EcoliWiki			715	13.58652782	14.1907	6.751812125	838	11.39199061
abrB	NZ_JWZW01000001.1	complement(320526..321572)		3.187612291	-6.157555111	-2.622357635	3.23E-21	1.97E-20	1.54E-17	6.768797141	-4.796343069	-2.261934854	2.65E-11	8.29E-11	1.26E-07	23.00280854	-1.287359232	-0.364414688	1.68E-03	2.25E-03	1	3.187612291	-7.528135579	-2.912292611	1.31E-65	2.51E-64	6.22E-62	abrB	UniProtKB	P75747	abrB	involved_in	0010468 // regulation of gene expression (GO_REF:0000002 [IEA] InterPro:IPR007820)	0016020 // membrane (GO_REF:0000002 [IEA] InterPro:IPR007820) /// 0005886 // plasma membrane (GO_REF:0000044 [IEA] UniProtKB-SubCell:SL-0037) /// 0016020 // membrane (GO_REF:0000043 [IEA] UniProtKB-KW:KW-0472) /// 0005886 // plasma membrane (GO_REF:0000043 [IEA] UniProtKB-KW:KW-0997) /// 0005886 // plasma membrane (PMID:15919996 [IDA]) /// 0005886 // plasma membrane (GO_REF:0000043 [IEA] UniProtK…		Putative regulator AbrB	abrB|ybgN|JW5097|b0715|ECK0704	protein	taxon:83333	20230507	InterPro			1568	22.53860326	23.54086059	14.80677121	1937	19.91882519
gltA	NZ_JWZW01000001.1	complement(322246..323529)		226.8786577	-1.108581107	-0.148714326	0.535881013	0.594506671	1	144.458639	-9.435175888	-3.238049413	1.88E-58	2.48E-57	8.94E-55	135.7081499	-31.12187748	-4.959857191	2.77E-273	1.43E-271	1.32E-269	1178.088078	2.21118535	1.144819962	1.12E-06	2.68E-06	5.32E-03	gltA	UniProtKB	P0ABH7	gltA	acts_upstream_of_or_within	0006099 // tricarboxylic acid cycle (GO_REF:0000043 [IEA] UniProtKB-KW:KW-0816) /// 0006099 // tricarboxylic acid cycle (GO_REF:0000041 [IEA] UniPathway:UPA00223) /// 0008152 // metabolic process (GO_REF:0000043 [IEA] UniProtKB-KW:KW-0021) /// 0006099 // tricarboxylic acid cycle (GO_REF:0000002 [IEA] InterPro:IPR002020) /// 0034214 // protein hexamerization (PMID:6339275 [IDA])	0005829 // cytosol (PMID:16858726 [HDA]) /// 0005829 // cytosol (PMID:15911532 [IDA]) /// 0005737 // cytoplasm (GO_REF:0000002 [IEA] InterPro:IPR010953) /// 0005829 // cytosol (PMID:18304323 [IDA])	0005515 // protein binding (PMID:19402753 [IPI] UniProtKB:P76407) /// 0004108 // citrate (Si)-synthase activity (PMID:16742424 [IDA]) /// 0042802 // identical protein binding (PMID:16858726 [IPI] UniProtKB:P0ABH7) /// 0036440 // citrate synthase activity (GO_REF:0000003 [IEA] EC:2.3.3.16) /// 0036440 // citrate synthase activity (GO_REF:0000116 [IEA] RHEA:16845) /// 0004108 // citrate (Si)-syntha…	Citrate synthase	gltA|gluT|icdB|JW0710|b0720	protein	taxon:83333	20190618	EcoCyc			3318	38.89009286	40.619476	31.3321855	3946	33.08817685
SC80_RS28985	NZ_JWZW01000001.1	complement(323735..323842)		0.433029333	30.28619593	4.920588476	0.030170533	0.044525567	1	4.36683119	32.55076408	5.024619504	0.012316155	0.019657047	1	0	NaN	NaN	NaN	NaN	NaN	1.927682958	49.52737922	5.630154376	0.013782692	0.020944588	1																	0	0	0	0	0	0
sdhC	NZ_JWZW01000001.1	324223..324627		40.58156036	-5.387075443	-2.429502269	9.47E-41	1.11E-39	4.50E-37	166.3531224	-2.404253783	-1.265589189	8.29E-11	2.52E-10	3.94E-07	40.58156036	-75.5238965	-6.238861294	0	0	0	277.1667167	1.775386255	0.828132933	3.73E-05	7.77E-05	0.177495463	sdhC	UniProtKB	P69054	sdhC	acts_upstream_of_or_within	0006099 // tricarboxylic acid cycle (GO_REF:0000043 [IEA] UniProtKB-KW:KW-0816) /// 0006099 // tricarboxylic acid cycle (GO_REF:0000041 [IEA] UniPathway:UPA00223) /// 0006099 // tricarboxylic acid cycle (GO_REF:0000002 [IEA] InterPro:IPR014314|InterPro:IPR018495) /// 0017004 // cytochrome complex assembly (PMID:9521736 [IMP]) /// 0022900 // electron transport chain (GO_REF:0000108 [IEA] GO:000905…	0005886 // plasma membrane (PMID:17309111 [IDA]) /// 0045281 // succinate dehydrogenase complex (GO_REF:0000002 [IEA] InterPro:IPR014314) /// 0005886 // plasma membrane (GO_REF:0000044 [IEA] UniProtKB-SubCell:SL-0037) /// 0016020 // membrane (GO_REF:0000043 [IEA] UniProtKB-KW:KW-0472) /// 0005886 // plasma membrane (GO_REF:0000043 [IEA] UniProtKB-KW:KW-0997) /// 0005886 // plasma membrane (PMID:2…	0009055 // electron carrier activity (GO_REF:0000002 [IEA] InterPro:IPR014314|InterPro:IPR018495) /// 0009055 // electron carrier activity (PMID:12788489 [IDA]) /// 0008177 // succinate dehydrogenase (ubiquinone) activity (PMID:9822661 [IMP]) /// 0020037 // heme binding (PMID:9521736 [IMP]) /// 0046872 // metal ion binding (GO_REF:0000043 [IEA] UniProtKB-KW:KW-0479) /// 0016627 // oxidoreductase …	Succinate dehydrogenase cytochrome b556 subunit	sdhC|cybA|JW0711|b0721	protein	taxon:83333	20080423	EcoCyc			119	4.422008371	4.618648342	1.123728172	160	4.253493178
sdhD	NZ_JWZW01000001.1	324621..324968		93.10865699	-2.428107702	-1.279832415	2.45E-10	8.06E-10	1.16E-06	135.9140949	-6.604678661	-2.723488371	4.68E-36	3.50E-35	2.22E-32	93.10865699	-234.0600786	-7.870735079	0	0	0	343.3069014	-1.019081393	-0.027269282	0.891658472	0.910007714	1	sdhD	UniProtKB	P0AC44	sdhD	acts_upstream_of_or_within	0006099 // tricarboxylic acid cycle (GO_REF:0000043 [IEA] UniProtKB-KW:KW-0816) /// 0006099 // tricarboxylic acid cycle (GO_REF:0000041 [IEA] UniPathway:UPA00223) /// 0017004 // cytochrome complex assembly (PMID:9521736 [IMP]) /// 0009060 // aerobic respiration (PMID:21873635 [IBA] PANTHER:PTN002446065|UniProtKB:P0AC44) /// 0006099 // tricarboxylic acid cycle (GO_REF:0000002 [IEA] InterPro:IPR014…	0005886 // plasma membrane (PMID:17309111 [IDA]) /// 0016020 // membrane (GO_REF:0000002 [IEA] InterPro:IPR014312|InterPro:IPR034804) /// 0005886 // plasma membrane (GO_REF:0000044 [IEA] UniProtKB-SubCell:SL-0037) /// 0016020 // membrane (GO_REF:0000043 [IEA] UniProtKB-KW:KW-0472) /// 0005886 // plasma membrane (PMID:21873635 [IBA] PANTHER:PTN002446065|UniProtKB:P0AC44) /// 0005886 // plasma memb…	0009055 // electron carrier activity (PMID:12788489 [IDA]) /// 0020037 // heme binding (PMID:21873635 [IBA] PANTHER:PTN002446065|UniProtKB:P0AC44) /// 0020037 // heme binding (GO_REF:0000002 [IEA] InterPro:IPR014312) /// 0020037 // heme binding (PMID:9521736 [IMP]) /// 0046872 // metal ion binding (GO_REF:0000043 [IEA] UniProtKB-KW:KW-0479) /// 0009055 // electron carrier activity (PMID:21873635 …	Succinate dehydrogenase hydrophobic membrane anchor subunit	sdhD|JW0712|b0722	protein	taxon:83333	20080423	EcoCyc			72	3.113729452	3.252192255	0.67990276	86	2.660724989
sdhA	NZ_JWZW01000001.1	324968..326734		122.3405905	-2.975855499	-1.573304474	5.40E-12	1.96E-11	2.57E-08	122.3405905	-10.26349161	-3.359449711	1.20E-64	1.78E-63	5.72E-61	122.3405905	-259.8609916	-8.021596273	0	0	0	205.410958	-2.343798919	-1.228848802	4.25E-08	1.15E-07	2.02E-04	sdhA	UniProtKB	P0AC41	sdhA	acts_upstream_of_or_within	0006099 // tricarboxylic acid cycle (GO_REF:0000043 [IEA] UniProtKB-KW:KW-0816) /// 0009060 // aerobic respiration (PMID:15543598 [IGI] EcoliWiki:sdhB) /// 0006099 // tricarboxylic acid cycle (GO_REF:0000041 [IEA] UniPathway:UPA00223) /// 0009061 // anaerobic respiration (PMID:21873635 [IBA] PANTHER:PTN000180228|UniProtKB:P00363) /// 0006099 // tricarboxylic acid cycle (PMID:15543598 [IGI] EcoliW…	0005886 // plasma membrane (PMID:16079137 [IDA]) /// 0045282 // plasma membrane succinate dehydrogenase complex (PMID:21873635 [IBA] PANTHER:PTN008522469|UniProtKB:P0AC41) /// 0005886 // plasma membrane (GO_REF:0000044 [IEA] UniProtKB-SubCell:SL-0037) /// 0005886 // plasma membrane (PMID:21873635 [IBA] PANTHER:PTN000180228|UniProtKB:P0AC41|UniProtKB:P00363) /// 0016020 // membrane (GO_REF:0000043…	0050660 // flavin adenine dinucleotide binding (GO_REF:0000002 [IEA] InterPro:IPR011281|InterPro:IPR014006) /// 0008177 // succinate dehydrogenase (ubiquinone) activity (GO_REF:0000003 [IEA] EC:1.3.5.1) /// 0000104 // succinate dehydrogenase activity (PMID:6383359 [IMP]) /// 0016627 // oxidoreductase activity, acting on the CH-CH group of donors (GO_REF:0000002 [IEA] InterPro:IPR011281|InterPro:I…	Succinate dehydrogenase flavoprotein subunit	sdhA|JW0713|b0723	protein	taxon:83333	20090407	EcoliWiki			532	4.531090171	4.732580844	5.023725945	641	3.905730392
sdhB	NZ_JWZW01000001.1	326750..327466		88.87061086	-1.970283105	-0.978402942	2.59E-07	6.86E-07	1.23E-03	88.87061086	-10.95478279	-3.453488974	3.42E-75	6.55E-74	1.63E-71	88.87061086	-42.28773828	-5.402167496	0	0	0	191.5034547	-1.829248689	-0.871251225	1.64E-06	3.87E-06	7.78E-03	sdhB	UniProtKB	P07014	sdhB	acts_upstream_of_or_within	0006099 // tricarboxylic acid cycle (GO_REF:0000043 [IEA] UniProtKB-KW:KW-0816) /// 0006099 // tricarboxylic acid cycle (GO_REF:0000041 [IEA] UniPathway:UPA00223) /// 0022904 // respiratory electron transport chain (PMID:21873635 [IBA] PANTHER:PTN000229864|FB:FBgn0014028|RGD:1308598|ZFIN:ZDB-GENE-030131-8005) /// 0006099 // tricarboxylic acid cycle (GO_REF:0000002 [IEA] InterPro:IPR004489) /// 00…	0005886 // plasma membrane (GO_REF:0000044 [IEA] UniProtKB-SubCell:SL-0037) /// 0016020 // membrane (GO_REF:0000043 [IEA] UniProtKB-KW:KW-0472) /// 0005886 // plasma membrane (GO_REF:0000043 [IEA] UniProtKB-KW:KW-0997) /// 0005886 // plasma membrane (GO_REF:0000043 [IEA] UniProtKB-KW:KW-1003)	0005515 // protein binding (PMID:16079137 [IPI] UniProtKB:P0AC41) /// 0051537 // 2 iron, 2 sulfur cluster binding (PMID:1312028 [IMP]) /// 0051538 // 3 iron, 4 sulfur cluster binding (GO_REF:0000043 [IEA] UniProtKB-KW:KW-0003) /// 0051539 // 4 iron, 4 sulfur cluster binding (PMID:3008846 [IMP]) /// 0008177 // succinate dehydrogenase (ubiquinone) activity (GO_REF:0000003 [IEA] EC:1.3.5.1) /// 0051…	Succinate dehydrogenase iron-sulfur subunit	sdhB|JW0714|b0724	protein	taxon:83333	20080423	EcoCyc			974	20.44407302	21.35318978	9.19757344	1117	16.77315648
sucA	NZ_JWZW01000001.1	327827..330628		75.70526504	-3.917027031	-1.969759084	1.91E-21	1.18E-20	9.08E-18	75.70526504	-18.6633915	-4.22213927	9.98E-123	5.58E-121	4.75E-119	75.70526504	-85.05285811	-6.410287812	0	0	0	189.334418	-1.556225168	-0.638050817	4.42E-03	7.23E-03	1	sucA	UniProtKB	P0AFG3	sucA	enables	0006099 // tricarboxylic acid cycle (GO_REF:0000043 [IEA] UniProtKB-KW:KW-0816) /// 0006099 // tricarboxylic acid cycle (GO_REF:0000002 [IEA] InterPro:IPR011603) /// 0006099 // tricarboxylic acid cycle (PMID:17367808 [IDA]) /// 0006099 // tricarboxylic acid cycle (PMID:21873635 [IBA] PANTHER:PTN000568360|UniProtKB:P0AFG3|RGD:1561359|UniProtKB:P9WIS5|RGD:1310916)	0045252 // oxoglutarate dehydrogenase complex (PMID:16338405 [IPI]) /// 0005829 // cytosol (PMID:16858726 [HDA]) /// 0045252 // oxoglutarate dehydrogenase complex (PMID:21873635 [IBA] PANTHER:PTN000568360|MGI:MGI:1098267|SGD:S000001387|RGD:1561359|UniProtKB:Q02218|UniProtKB:P0AFG3) /// 0005829 // cytosol (PMID:18304323 [IDA]) /// 0005737 // cytoplasm (PMID:18304323 [IDA]) /// 0005829 // cytosol (…	0030976 // thiamine pyrophosphate binding (PMID:17367808 [IDA]) /// 0004591 // oxoglutarate dehydrogenase (succinyl-transferring) activity (PMID:21873635 [IBA] PANTHER:PTN000568360|RGD:1561359|UniProtKB:P0AFG3|UniProtKB:Q02218) /// 0016624 // oxidoreductase activity, acting on the aldehyde or oxo group of donors, disulfide as acceptor (GO_REF:0000002 [IEA] InterPro:IPR001017) /// 0042802 // ident…	2-oxoglutarate dehydrogenase E1 component	sucA|JW0715|b0726	protein	taxon:83333	20230507	UniProt			1362	7.315375084	7.640678662	12.86149387	1796	6.901110519
odhB_1	NZ_JWZW01000001.1	330643..331860		254.1575966	1.175792329	0.233633271	0.328164734	0.389895447	1	115.5251788	-65.11990753	-6.025026746	3.54E-157	6.00E-155	1.68E-153	115.5251788	-124.4425813	-6.959336415	0	0	0	254.3793959	-1.774115931	-0.827100286	2.97E-06	6.87E-06	0.014148522																	693	8.562755994	8.9435287	6.54406406	754	6.6650719
sucC_1	NZ_JWZW01000001.1	331954..333120		155.6794433	-1.171690749	-0.228591841	0.261797914	0.320079918	1	96.25890305	-47.14254078	-5.558957611	1.37E-139	1.24E-137	6.53E-136	96.25890305	-67.70310886	-6.081150177	0	0	0	340.9435839	-1.126195299	-0.171457034	0.344334193	0.400825206	1																	965	12.44468991	12.9980863	9.112585596	1229	11.33866196
sucD_1	NZ_JWZW01000001.1	333120..333989		144.8689993	1.000136796	1.97E-04	0.999159843	0.999159843	1	78.69935781	-36.1749892	-5.176920681	1.94E-107	7.11E-106	9.24E-104	78.69935781	-64.64937714	-6.014564565	0	0	0	302.434522	-1.012510738	-0.017937208	0.918639446	0.932148849	1																	670	11.58999296	12.10538228	6.326872901	791	9.788992867
SC80_RS01655	NZ_JWZW01000001.1	334229..335344		2.803720412	3.95494728	1.983658464	8.94E-11	3.04E-10	4.25E-07	3.251195599	-1.108104575	-0.148094039	0.745228863	0.785381992	1	10.62039987	3.180201933	1.669118375	1.34E-21	3.66E-21	6.38E-18	1.741993849	1.203342362	0.26704716	0.199679257	0.246607767	1																	695	9.372344252	9.789118114	6.562950248	893	8.615253194
cydA	NZ_JWZW01000001.1	336674..338242		60.42060899	-5.047141931	-2.335466657	7.72E-35	7.39E-34	3.67E-31	70.76977226	-8.511431376	-3.089401772	1.97E-68	3.18E-67	9.34E-65	168.9063821	-3.301903349	-1.723297891	1.44E-28	4.71E-28	6.88E-25	60.42060899	-6.253605652	-2.644688247	8.60E-45	1.07E-43	4.09E-41	cydA	UniProtKB	P0ABJ9	cydA	acts_upstream_of_or_within	0019646 // aerobic electron transport chain (PMID:2414286 [IDA]) /// 0019646 // aerobic electron transport chain (PMID:6321507 [IDA]) /// 0019646 // aerobic electron transport chain (PMID:21873635 [IBA] PANTHER:PTN000769172|UniProtKB:P0ABJ9|UniProtKB:P26459) /// 0019646 // aerobic electron transport chain (PMID:23749980 [NAS]) /// 0006119 // oxidative phosphorylation (PMID:23749980 [NAS]) /// 001…	0005886 // plasma membrane (PMID:17309111 [IDA]) /// 0005886 // plasma membrane (PMID:3013298 [IDA]) /// 0070069 // cytochrome complex (PMID:21873635 [IBA] PANTHER:PTN000769172|UniProtKB:P0ABJ9|UniProtKB:P26459) /// 0070069 // cytochrome complex (GO_REF:0000002 [IEA] InterPro:IPR002585) /// 0005886 // plasma membrane (PMID:21873635 [IBA] PANTHER:PTN000769172|UniProtKB:P26459|UniProtKB:P0ABJ9) ///…	0009055 // electron carrier activity (GO_REF:0000002 [IEA] InterPro:IPR002585) /// 0020037 // heme binding (PMID:31604309 [IDA]) /// 0020037 // heme binding (PMID:6376497 [IMP]) /// 0046872 // metal ion binding (GO_REF:0000043 [IEA] UniProtKB-KW:KW-0479) /// 0020037 // heme binding (PMID:3013298 [IDA]) /// 0016682 // oxidoreductase activity, acting on diphenols and related substances as donors, o…	Cytochrome bd-I ubiquinol oxidase subunit 1	cydA|cyd-1|JW0722|b0733	protein	taxon:83333	20191118	EcoCyc			16948	162.5635347	169.7924873	160.0415551	19376	132.960293
cydB	NZ_JWZW01000001.1	338258..339397		116.8675424	-2.019955173	-1.014323277	1.26E-06	3.15E-06	6.01E-03	116.8675424	-10.92940159	-3.450142507	1.22E-93	3.38E-92	5.81E-90	202.4652962	-5.387752305	-2.429683526	4.20E-58	2.38E-57	2.00E-54	116.8675424	-8.649281866	-3.112580353	4.35E-70	9.04E-69	2.07E-66	cydB	UniProtKB	P0ABK2	cydB	enables	0019646 // aerobic electron transport chain (PMID:2414286 [IDA]) /// 0019646 // aerobic electron transport chain (PMID:6321507 [IDA]) /// 0019646 // aerobic electron transport chain (PMID:23749980 [NAS]) /// 0019646 // aerobic electron transport chain (PMID:21873635 [IBA] PANTHER:PTN000769195|UniProtKB:P0ABK2|UniProtKB:P26458) /// 0006119 // oxidative phosphorylation (PMID:23749980 [NAS]) /// 000…	0005886 // plasma membrane (PMID:17309111 [IDA]) /// 0070069 // cytochrome complex (PMID:6321507 [IDA]) /// 0005886 // plasma membrane (GO_REF:0000043 [IEA] UniProtKB-KW:KW-0997) /// 0016020 // membrane (GO_REF:0000002 [IEA] InterPro:IPR003317) /// 0070069 // cytochrome complex (PMID:31604309 [IDA]) /// 0005886 // plasma membrane (PMID:10076013 [ISM]) /// 0005886 // plasma membrane (PMID:15919996…	0009055 // electron carrier activity (PMID:6321507 [IDA]) /// 0016682 // oxidoreductase activity, acting on diphenols and related substances as donors, oxygen as acceptor (PMID:21873635 [IBA] PANTHER:PTN000769195|UniProtKB:P26458|UniProtKB:P0ABK2) /// 0005515 // protein binding (PMID:24681096 [IPI] UniProtKB:P0ABJ9) /// 0005515 // protein binding (PMID:16079137 [IPI] UniProtKB:P0ABJ9) /// 0016682…	Cytochrome bd-I ubiquinol oxidase subunit 2	cydB|cyd-2|JW0723|b0734	protein	taxon:83333	20230513	IntAct	occurs_in(GO:0009319)|occurs_in(GO:0016020)		14386	189.9165563	198.3618561	135.8483486	17910	169.1498105
cydX	NZ_JWZW01000001.1	339412..339525		26.43607231	-2.332887297	-1.222116612	1.36E-06	3.37E-06	6.45E-03	26.43607231	-108.0587895	-6.755672615	3.13E-06	7.15E-06	0.01486357	26.43607231	-17.71158749	-4.146621621	1.24E-117	1.50E-116	5.89E-114	26.43607231	-6.358942874	-2.668786948	9.18E-32	8.16E-31	4.37E-28	cydX	UniProtKB	P56100	cydX	enables	0019646 // aerobic electron transport chain (PMID:23749980 [NAS]) /// 0006119 // oxidative phosphorylation (PMID:23749980 [NAS]) /// 0006119 // oxidative phosphorylation (GO_REF:0000041 [IEA] UniPathway:UPA00705)	0070069 // cytochrome complex (PMID:24681096 [IDA]) /// 0005886 // plasma membrane (GO_REF:0000044 [IEA] UniProtKB-SubCell:SL-0037) /// 0005886 // plasma membrane (PMID:24681096 [ISM]) /// 0016020 // membrane (GO_REF:0000043 [IEA] UniProtKB-KW:KW-0472) /// 0005886 // plasma membrane (PMID:21778229 [IDA]) /// 0005886 // plasma membrane (GO_REF:0000043 [IEA] UniProtKB-KW:KW-0997) /// 0070069 // cyt…	0016679 // oxidoreductase activity, acting on diphenols and related substances as donors (PMID:23749980 [IMP]) /// 0005515 // protein binding (PMID:31604309 [IDA])	Cytochrome bd-I ubiquinol oxidase subunit X	cydX|ybgT|JW0724|b4515	protein	taxon:83333	20191118	EcoCyc			121	15.97379627	16.68412664	1.14261436	114	10.76665461
ybgE	NZ_JWZW01000001.1	339525..339818		17.7713467	-1.938157341	-0.954685695	9.93E-05	2.04E-04	0.472420759	84.35856557	-2.10369318	-1.072924305	5.27E-04	1.01E-03	1	125.8930831	-1.2898365	-0.367188201	0.084303336	0.098388313	1	35.74120125	-1.921211646	-0.942016459	5.98E-05	1.22E-04	0.284854103																	2703	138.3650287	144.5179106	25.52468276	3168	116.0161966
ybgC	NZ_JWZW01000001.1	339968..340372		12.91794259	-1.169899533	-0.226384641	0.224614075	0.280974366	1	128.95302	1.525712503	0.609483134	2.81E-03	4.92E-03	1	61.61815245	-1.264858453	-0.338975946	9.34E-03	0.011836717	1	11.96973447	-2.782995022	-1.476638328	3.04E-22	1.86E-21	1.45E-18	ybgC	UniProtKB	P0A8Z3	ybgC	enables	0006629 // lipid metabolic process (GO_REF:0000043 [IEA] UniProtKB-KW:KW-0443)	0005886 // plasma membrane (GO_REF:0000044 [IEA] UniProtKB-SubCell:SL-0037) /// 0016020 // membrane (GO_REF:0000043 [IEA] UniProtKB-KW:KW-0472) /// 0005886 // plasma membrane (GO_REF:0000043 [IEA] UniProtKB-KW:KW-0997) /// 0005886 // plasma membrane (GO_REF:0000043 [IEA] UniProtKB-KW:KW-1003)	0005515 // protein binding (PMID:16294310 [IPI] UniProtKB:P10408) /// 0016790 // thiolester hydrolase activity (GO_REF:0000002 [IEA] InterPro:IPR014166) /// 0005515 // protein binding (PMID:15690043 [IPI] UniProtKB:P0A6A8) /// 0005515 // protein binding (PMID:16294310 [IPI] UniProtKB:O32591) /// 0005515 // protein binding (PMID:24561554 [IPI] UniProtKB:P10408) /// 0016787 // hydrolase activity (G…	Acyl-CoA thioester hydrolase YbgC	ybgC|JW0726|b0736	protein	taxon:83333	20230513	IntAct			1390	51.65203055	53.9489176	13.1259005	2199	58.45894687
tolQ	NZ_JWZW01000001.1	340369..341061		3.634647792	1.331628565	0.413191723	0.071066971	0.098197128	1	117.7183178	8.045344268	3.008154157	1.11E-44	1.06E-43	5.28E-41	79.7671078	5.917794624	2.565059629	2.27E-54	1.21E-53	1.08E-50	6.845916844	1.18564284	0.245669482	0.191702989	0.237991638	1	tolQ	UniProtKB	P0ABU9	tolQ	acts_upstream_of_or_within	0043213 // bacteriocin transport (PMID:2651401 [IMP]) /// 0017038 // protein import (PMID:21873635 [IBA] PANTHER:PTN000771398|UniProtKB:P0ABU9) /// 1905153 // regulation of membrane invagination (PMID:17233825 [NAS]) /// 0017038 // protein import (PMID:2651401 [IMP]) /// 0043213 // bacteriocin transport (PMID:17222427 [IMP]) /// 0051301 // cell division (GO_REF:0000104 [IEA] UniRule:UR000804411) …	0005886 // plasma membrane (PMID:17309111 [IDA]) /// 0005886 // plasma membrane (GO_REF:0000104 [IEA] UniRule:UR000804411) /// 0030313 // cell envelope (PMID:2651401 [IDA]) /// 0005886 // plasma membrane (GO_REF:0000044 [IEA] UniProtKB-SubCell:SL-0037) /// 0032153 // cell division site (PMID:17233825 [IDA]) /// 0016020 // membrane (GO_REF:0000043 [IEA] UniProtKB-KW:KW-0472) /// 0005886 // plasma …	0005515 // protein binding (PMID:10419942 [IPI] UniProtKB:P0ABV6) /// 0005515 // protein binding (PMID:7744737 [IPI] UniProtKB:P19934) /// 0005515 // protein binding (PMID:9851983 [IPI] UniProtKB:P0ABV6) /// 0005515 // protein binding (PMID:9851983 [IPI] UniProtKB:P19934)	Tol-Pal system protein TolQ	tolQ|fii|JW0727|b0737	protein	taxon:83333	20090517	EcoliWiki			3000	65.15018335	68.04731268	28.32928164	4769	74.0926058
tolR	NZ_JWZW01000001.1	341065..341493		6.237741578	1.958536886	0.969776299	5.31E-04	1.01E-03	1	107.7666633	6.522914576	2.705516735	4.53E-35	3.25E-34	2.15E-31	60.8151412	4.056063177	2.020080124	1.39E-42	6.11E-42	6.63E-39	7.646224673	1.194159783	0.255995887	0.174936443	0.218888937	1	tolR	UniProtKB	P0ABV6	tolR	acts_upstream_of_or_within	1905153 // regulation of membrane invagination (PMID:17233825 [NAS]) /// 0015031 // protein transport (GO_REF:0000002 [IEA] InterPro:IPR014168) /// 0055085 // transmembrane transport (GO_REF:0000002 [IEA] InterPro:IPR003400) /// 0043213 // bacteriocin transport (PMID:17442676 [IMP]) /// 0051301 // cell division (PMID:17233825 [NAS]) /// 0051301 // cell division (GO_REF:0000043 [IEA] UniProtKB-KW:…	0005886 // plasma membrane (GO_REF:0000044 [IEA] UniProtKB-SubCell:SL-0037) /// 0032153 // cell division site (PMID:17233825 [IDA]) /// 0016020 // membrane (GO_REF:0000043 [IEA] UniProtKB-KW:KW-0472) /// 0005886 // plasma membrane (GO_REF:0000104 [IEA] UniRule:UR000804407) /// 0005886 // plasma membrane (GO_REF:0000043 [IEA] UniProtKB-KW:KW-0997) /// 0005886 // plasma membrane (PMID:8331075 [IDA]…	0005515 // protein binding (PMID:7744737 [IPI] UniProtKB:P19934) /// 0022857 // transmembrane transporter activity (GO_REF:0000002 [IEA] InterPro:IPR003400)	Tol-Pal system protein TolR	tolR|JW0728|b0738	protein	taxon:83333	20090518	EcoliWiki			1499	52.58622107	54.92465015	14.15519773	2256	56.6190508
tolA	NZ_JWZW01000001.1	341558..342808		11.53514811	2.393176967	1.258927083	2.10E-14	8.88E-14	9.99E-11	147.2911795	5.844517663	2.547083967	1.48E-52	1.72E-51	7.04E-49	168.6512514	7.239436746	2.855877455	1.82E-97	1.78E-96	8.68E-94	12.09076241	1.210338191	0.27541022	0.099316106	0.130045099	1	tolA	UniProtKB	P19934	tolA	acts_upstream_of_or_within	0043213 // bacteriocin transport (PMID:8416897 [IMP]) /// 0071237 // cellular response to bacteriocin (PMID:8416897 [IMP]) /// 0051301 // cell division (PMID:17233825 [IMP]) /// 0051301 // cell division (PMID:17233825 [IDA]) /// 0051301 // cell division (PMID:17233825 [NAS]) /// 1901998 // toxin transport (GO_REF:0000108 [IEA] GO:0019534) /// 0007049 // cell cycle (GO_REF:0000043 [IEA] UniProtKB-…	0016020 // membrane (GO_REF:0000002 [IEA] InterPro:IPR014161) /// 0005886 // plasma membrane (GO_REF:0000044 [IEA] UniProtKB-SubCell:SL-0037) /// 0032153 // cell division site (PMID:17233825 [IDA]) /// 0005886 // plasma membrane (PMID:2687247 [IDA]) /// 0016020 // membrane (GO_REF:0000043 [IEA] UniProtKB-KW:KW-0472) /// 0005886 // plasma membrane (GO_REF:0000043 [IEA] UniProtKB-KW:KW-0997) /// 00…	0005515 // protein binding (PMID:22493500 [IPI] UniProtKB:P04480) /// 0046790 // virion binding (PMID:10329170 [IDA]) /// 0019534 // toxin transporter activity (GO_REF:0000002 [IEA] InterPro:IPR014161) /// 0005515 // protein binding (PMID:11994151 [IPI] UniProtKB:P45955) /// 0005515 // protein binding (PMID:8978668 [IPI] UniProtKB:P02931) /// 0005515 // protein binding (PMID:8978668 [IPI] UniProt…	Tol-Pal system protein TolA	tolA|cim|excC|lky|JW0729|b0739	protein	taxon:83333	20090517	EcoliWiki			12757	153.4683656	160.2928699	120.4655486	17081	147.0065766
tolB	NZ_JWZW01000001.1	342941..344233		14.54201874	-1.440123391	-0.526192428	1.30E-03	2.35E-03	1	213.3685949	1.890121257	0.91847879	1.25E-09	3.54E-09	5.93E-06	61.85474355	-1.677639042	-0.746432341	1.67E-09	3.04E-09	7.97E-06	30.6389919	-1.454501513	-0.540524797	2.65E-04	5.07E-04	1	tolB	UniProtKB	P0A855	tolB	acts_upstream_of_or_within	0015031 // protein transport (GO_REF:0000002 [IEA] InterPro:IPR007195) /// 1905153 // regulation of membrane invagination (PMID:17233825 [NAS]) /// 0015031 // protein transport (PMID:9701827 [IMP]) /// 0043213 // bacteriocin transport (PMID:9701827 [IMP]) /// 0051301 // cell division (PMID:17233825 [NAS]) /// 0017038 // protein import (GO_REF:0000002 [IEA] InterPro:IPR014167) /// 0051301 // cell …	0032991 // macromolecular complex (PMID:12054823 [IDA]) /// 0042597 // periplasmic space (GO_REF:0000104 [IEA] UniRule:UR000001321) /// 0042597 // periplasmic space (PMID:7929011 [IDA]) /// 0030288 // outer membrane-bounded periplasmic space (PMID:7929011 [IDA]) /// 0030288 // outer membrane-bounded periplasmic space (PMID:24140104 [IDA]) /// 0032153 // cell division site (PMID:17233825 [IDA]) //…	0005515 // protein binding (PMID:16894158 [IPI] UniProtKB:P09883) /// 0005515 // protein binding (PMID:9393690 [IPI] UniProtKB:P06996) /// 0005515 // protein binding (PMID:19696740 [IPI] UniProtKB:P0A912) /// 0005515 // protein binding (PMID:9393690 [IPI] UniProtKB:P02931) /// 0005515 // protein binding (PMID:9701827 [IPI] EcoliWiki:pal) /// 0005515 // protein binding (PMID:9393690 [IPI] UniProtK…	Tol-Pal system protein TolB	tolB|JW5100|b0740	protein	taxon:83333	20090517	EcoliWiki			4705	54.76318834	57.19842384	44.42975671	6438	53.6084473
pal	NZ_JWZW01000001.1	344268..344789		21.11095642	-5.062738703	-2.339918026	4.89E-38	5.20E-37	2.33E-34	90.28578666	-2.333422772	-1.22244772	3.06E-09	8.50E-09	1.45E-05	80.04253038	-2.433112367	-1.282802949	1.37E-18	3.43E-18	6.51E-15	84.85997639	1.028471872	0.040502337	0.808949621	0.842311114	1	pal	UniProtKB	P0A912	pal	acts_upstream_of_or_within	1905153 // regulation of membrane invagination (PMID:17233825 [NAS]) /// 0051301 // cell division (PMID:17233825 [IMP]) /// 0051301 // cell division (PMID:17233825 [IDA]) /// 0051301 // cell division (GO_REF:0000104 [IEA] UniRule:UR000804403) /// 0051301 // cell division (PMID:17233825 [NAS]) /// 0051301 // cell division (GO_REF:0000043 [IEA] UniProtKB-KW:KW-0132) /// 0051301 // cell division (GO…	0009279 // cell outer membrane (PMID:15911532 [IDA]) /// 0009279 // cell outer membrane (PMID:115860 [IDA]) /// 0009279 // cell outer membrane (PMID:22534293 [IDA]) /// 0019867 // outer membrane (GO_REF:0000117 [IEA] ARBA:ARBA00026505) /// 0032153 // cell division site (PMID:17233825 [IDA]) /// 0009279 // cell outer membrane (GO_REF:0000044 [IEA] UniProtKB-SubCell:SL-0040) /// 0009279 // cell out…	0005515 // protein binding (PMID:19716823 [IPI] UniProtKB:P61320) /// 0005515 // protein binding (PMID:23187171 [IPI] UniProtKB:P61316) /// 0005515 // protein binding (PMID:19696740 [IPI] UniProtKB:P0A855) /// 0005515 // protein binding (PMID:14731286 [IPI] UniProtKB:P0A855|UniProtKB:P0A910|UniProtKB:P19934) /// 0005515 // protein binding (PMID:9701827 [IPI] EcoliWiki:TolB|UniProtKB:P0A910) /// 0…	Peptidoglycan-associated lipoprotein	pal|excC|JW0731|b0741	protein	taxon:83333	20150707	EcoCyc			3099	89.34673679	93.31984997	29.26414794	3193	65.85809992
cpoB	NZ_JWZW01000001.1	344799..345590		10.3854892	-1.130579467	-0.177062401	0.381717768	0.444201053	1	92.34380418	1.484473146	0.569950995	8.72E-03	0.014252197	1	51.45225487	-1.12081311	-0.164545736	0.31960876	0.347788061	1	18.59814106	-1.331081499	-0.412598906	0.025670351	0.03715918	1	cpoB	UniProtKB	P45955	cpoB	acts_upstream_of_or_within	0043093 // FtsZ-dependent cytokinesis (GO_REF:0000104 [IEA] UniRule:UR000336392) /// 0051301 // cell division (PMID:25951518 [IDA]) /// 0051301 // cell division (GO_REF:0000043 [IEA] UniProtKB-KW:KW-0132) /// 0051301 // cell division (GO_REF:0000002 [IEA] InterPro:IPR034706) /// 0070206 // protein trimerization (GO_REF:0000002 [IEA] InterPro:IPR032519) /// 0007049 // cell cycle (GO_REF:0000043 [I…	0030288 // outer membrane-bounded periplasmic space (PMID:8763928 [IDA]) /// 0030288 // outer membrane-bounded periplasmic space (GO_REF:0000104 [IEA] UniRule:UR000336392) /// 0032991 // macromolecular complex (PMID:20455268 [IDA]) /// 0042597 // periplasmic space (GO_REF:0000043 [IEA] UniProtKB-KW:KW-0574) /// 0042597 // periplasmic space (GO_REF:0000044 [IEA] UniProtKB-SubCell:SL-0200)	0005515 // protein binding (PMID:20816983 [IPI] UniProtKB:P19934) /// 0005515 // protein binding (PMID:25951518 [IPI] UniProtKB:P02919) /// 0005515 // protein binding (PMID:11994151 [IPI] UniProtKB:P19934)	Cell division coordinator CpoB	cpoB|ybgF|JW0732|b0742	protein	taxon:83333	20150610	EcoCyc			2550	48.45544887	50.61018881	24.0798894	3248	44.1541593
SC80_RS01720	NZ_JWZW01000001.1	345755..345830		0	NaN	NaN	NaN	NaN	NaN	0	NaN	NaN	NaN	NaN	NaN	0	NaN	NaN	NaN	NaN	NaN	0	NaN	NaN	NaN	NaN	NaN																	0	0	0	0	0	0
SC80_RS01725	NZ_JWZW01000001.1	345866..345941		0	NaN	NaN	NaN	NaN	NaN	0	NaN	NaN	NaN	NaN	NaN	0	NaN	NaN	NaN	NaN	NaN	0	NaN	NaN	NaN	NaN	NaN																	0	0	0	0	0	0
SC80_RS01730	NZ_JWZW01000001.1	345944..346019		0	NaN	NaN	NaN	NaN	NaN	0	NaN	NaN	NaN	NaN	NaN	0	NaN	NaN	NaN	NaN	NaN	0	NaN	NaN	NaN	NaN	NaN																	0	0	0	0	0	0
SC80_RS01735	NZ_JWZW01000001.1	346071..346146		0	NaN	NaN	NaN	NaN	NaN	0	NaN	NaN	NaN	NaN	NaN	0	NaN	NaN	NaN	NaN	NaN	0	NaN	NaN	NaN	NaN	NaN																	0	0	0	0	0	0
SC80_RS01740	NZ_JWZW01000001.1	346150..346225		0	NaN	NaN	NaN	NaN	NaN	0	NaN	NaN	NaN	NaN	NaN	0	NaN	NaN	NaN	NaN	NaN	0	NaN	NaN	NaN	NaN	NaN																	0	0	0	0	0	0
SC80_RS01745	NZ_JWZW01000001.1	346274..346349		0	NaN	NaN	NaN	NaN	NaN	0	NaN	NaN	NaN	NaN	NaN	0	NaN	NaN	NaN	NaN	NaN	0	NaN	NaN	NaN	NaN	NaN																	0	0	0	0	0	0
SC80_RS01750	NZ_JWZW01000001.1	346383..346458		0	NaN	NaN	NaN	NaN	NaN	0	NaN	NaN	NaN	NaN	NaN	0	NaN	NaN	NaN	NaN	NaN	0	NaN	NaN	NaN	NaN	NaN																	0	0	0	0	0	0
nadA	NZ_JWZW01000001.1	346736..347779		7.445134593	2.564431301	1.358638923	1.48E-12	5.52E-12	7.02E-09	12.97740918	-1.205771535	-0.269956577	0.3187773	0.390401573	1	20.20956296	1.437649312	0.523711799	2.50E-04	3.52E-04	1	8.283400331	1.360677712	0.444325393	8.74E-03	0.013642872	1	nadA	UniProtKB	P11458	nadA	acts_upstream_of_or_within	0019363 // pyridine nucleotide biosynthetic process (GO_REF:0000043 [IEA] UniProtKB-KW:KW-0662) /// 0034628 // 'de novo' NAD biosynthetic process from aspartate (PMID:15967443 [IMP]) /// 0034628 // 'de novo' NAD biosynthetic process from aspartate (PMID:4865540 [IMP]) /// 0019805 // quinolinate biosynthetic process (GO_REF:0000108 [IEA] GO:0008987) /// 0009435 // NAD biosynthetic process (GO_REF:…	0005737 // cytoplasm (GO_REF:0000104 [IEA] UniRule:UR000101668) /// 0005829 // cytosol (PMID:15911532 [IDA]) /// 0005829 // cytosol (PMID:21873635 [IBA] PANTHER:PTN000778117|UniProtKB:P11458) /// 0005737 // cytoplasm (GO_REF:0000044 [IEA] UniProtKB-SubCell:SL-0086) /// 0005829 // cytosol (PMID:18304323 [IDA]) /// 0005737 // cytoplasm (GO_REF:0000043 [IEA] UniProtKB-KW:KW-0963)	0008987 // quinolinate synthetase A activity (GO_REF:0000116 [IEA] RHEA:25888) /// 0008987 // quinolinate synthetase A activity (PMID:15967443 [IDA]) /// 0051539 // 4 iron, 4 sulfur cluster binding (GO_REF:0000002 [IEA] InterPro:IPR003473|InterPro:IPR036094) /// 0008987 // quinolinate synthetase A activity (GO_REF:0000104 [IEA] UniRule:UR000101668) /// 0008987 // quinolinate synthetase A activity…	Quinolinate synthase	nadA|nicA|JW0733|b0750	protein	taxon:83333	20080804	EcoCyc			1209	17.42823569	18.20324276	11.4167005	1743	17.97536301
pnuC_1	NZ_JWZW01000001.1	347817..348536		11.46351626	-1.454972625	-0.540992009	5.18E-04	9.82E-04	1	12.72561602	-7.165423239	-2.841051923	9.48E-22	4.54E-21	4.50E-18	26.87620334	-3.167942948	-1.663546354	1.11E-43	4.99E-43	5.30E-40	26.40035734	-1.367859666	-0.451920226	2.39E-03	4.07E-03	1																	1364	28.51080607	29.77863815	12.88038005	1491	22.29594725
zitB	NZ_JWZW01000001.1	complement(348533..349474)		6.94689435	-2.073805881	-1.052280857	3.19E-07	8.37E-07	1.52E-03	6.94689435	-13.19864731	-3.722318175	4.44E-23	2.23E-22	2.11E-19	16.13594345	-4.074734123	-2.026705927	9.68E-49	4.75E-48	4.61E-45	8.546163326	-3.262997775	-1.706198003	9.23E-28	7.11E-27	4.39E-24	zitB	UniProtKB	P75757	zitB	acts_upstream_of_or_within	0006829 // zinc II ion transport (GO_REF:0000104 [IEA] UniRule:UR000064682) /// 0055085 // transmembrane transport (GO_REF:0000002 [IEA] InterPro:IPR002524) /// 0006829 // zinc II ion transport (PMID:11443104 [IMP]) /// 0006829 // zinc II ion transport (GO_REF:0000043 [IEA] UniProtKB-KW:KW-0864) /// 0006829 // zinc II ion transport (GO_REF:0000002 [IEA] InterPro:IPR023500) /// 0006811 // ion tran…	0005886 // plasma membrane (GO_REF:0000044 [IEA] UniProtKB-SubCell:SL-0037) /// 0016020 // membrane (GO_REF:0000043 [IEA] UniProtKB-KW:KW-0472) /// 0005886 // plasma membrane (GO_REF:0000104 [IEA] UniRule:UR000064682) /// 0016020 // membrane (GO_REF:0000002 [IEA] InterPro:IPR002524) /// 0005886 // plasma membrane (GO_REF:0000043 [IEA] UniProtKB-KW:KW-0997) /// 0005886 // plasma membrane (PMID:159…	0005385 // zinc ion transmembrane transporter activity (PMID:11443104 [IMP]) /// 0005385 // zinc ion transmembrane transporter activity (GO_REF:0000002 [IEA] InterPro:IPR023500) /// 0008324 // cation transmembrane transporter activity (GO_REF:0000002 [IEA] InterPro:IPR002524) /// 0005385 // zinc ion transmembrane transporter activity (PMID:21873635 [IBA] PANTHER:PTN000169409|FB:FBgn0028516|MGI:MG…	Zinc transporter ZitB	zitB|ybgR|JW0735|b0752	protein	taxon:83333	20130426	EcoCyc			932	14.88992917	15.55206162	8.800963497	1110	12.68682231
ybgS	NZ_JWZW01000001.1	complement(349588..349968)		3.977461323	1.712173173	0.775828627	6.76E-03	0.011036034	1	3.614848193	-3.337146956	-1.738615219	0.01515365	0.023810016	1	7.977605266	-1.422727234	-0.508659095	0.018578921	0.023031481	1	7.533012724	1.549579024	0.63187633	5.15E-03	8.34E-03	1																	217	8.571609556	8.952775966	2.049151372	229	6.471296339
aroG	NZ_JWZW01000001.1	350284..351336		12.72747128	-1.844739499	-0.883417103	5.22E-07	1.35E-06	2.48E-03	58.71081461	-2.127865823	-1.089407181	4.40E-08	1.15E-07	2.09E-04	91.86996471	-1.243657474	-0.314589196	0.018924883	0.023447516	1	52.45914962	1.079564534	0.110449487	0.475836948	0.533425879	1	aroG	UniProtKB	P0AB91	aroG	enables	0009058 // biosynthetic process (GO_REF:0000002 [IEA] InterPro:IPR006218) /// 0008652 // cellular amino acid biosynthetic process (GO_REF:0000043 [IEA] UniProtKB-KW:KW-0028) /// 0009073 // aromatic amino acid family biosynthetic process (GO_REF:0000002 [IEA] InterPro:IPR006219) /// 0009073 // aromatic amino acid family biosynthetic process (GO_REF:0000043 [IEA] UniProtKB-KW:KW-0057) /// 0009423 /…	0005829 // cytosol (PMID:15911532 [IDA]) /// 0005829 // cytosol (PMID:18304323 [IDA]) /// 0005737 // cytoplasm (PMID:21873635 [IBA] PANTHER:PTN000476971|UniProtKB:P00887|UniProtKB:P0AB91)	0042802 // identical protein binding (PMID:26682 [IDA]) /// 0003849 // 3-deoxy-7-phosphoheptulonate synthase activity (GO_REF:0000116 [IEA] RHEA:14717) /// 0042802 // identical protein binding (PMID:26682 [IPI] UniProtKB:P0AB91) /// 0003849 // 3-deoxy-7-phosphoheptulonate synthase activity (PMID:21873635 [IBA] PANTHER:PTN000476971|UniProtKB:G5EB34|UniProtKB:C8VTT5|CGD:CAL0000182853|UniProtKB:P008…	Phospho-2-dehydro-3-deoxyheptonate aldolase, Phe-sensitive	aroG|JW0737|b0754	protein	taxon:83333	20230507	InterPro			5571	79.62187664	83.16254012	52.60747601	7681	78.53625265
gpmA	NZ_JWZW01000001.1	complement(351503..352255)		197.7351513	1.964716644	0.974321259	3.27E-06	7.82E-06	0.015535179	57.73559451	-9.124844621	-3.189799993	5.76E-65	8.61E-64	2.74E-61	140.7710764	-3.449748001	-1.786490979	9.40E-32	3.29E-31	4.48E-28	203.4112474	-1.01332184	-0.019092459	0.914454592	0.929487257	1	gpmA	UniProtKB	P62707	gpmA	acts_upstream_of_or_within	0006096 // glycolytic process (GO_REF:0000041 [IEA] UniPathway:UPA00109) /// 0006096 // glycolytic process (GO_REF:0000043 [IEA] UniProtKB-KW:KW-0324) /// 0006094 // gluconeogenesis (GO_REF:0000104 [IEA] UniRule:UR000100537) /// 0006094 // gluconeogenesis (GO_REF:0000043 [IEA] UniProtKB-KW:KW-0312) /// 0006096 // glycolytic process (GO_REF:0000002 [IEA] InterPro:IPR005952) /// 0006096 // glycolyt…	0005829 // cytosol (PMID:15911532 [IDA]) /// 0005829 // cytosol (PMID:18304323 [IDA]) /// 0005737 // cytoplasm (PMID:16858726 [HDA])	0097216 // guanosine tetraphosphate binding (PMID:30559427 [IDA]) /// 0042803 // protein homodimerization activity (PMID:10437801 [IDA]) /// 0003824 // catalytic activity (GO_REF:0000002 [IEA] InterPro:IPR001345) /// 0046538 // 2,3-bisphosphoglycerate-dependent phosphoglycerate mutase activity (GO_REF:0000104 [IEA] UniRule:UR000100537) /// 0016853 // isomerase activity (GO_REF:0000043 [IEA] UniPr…	2,3-bisphosphoglycerate-dependent phosphoglycerate mutase	gpmA|gpm|pgm|pgmA|JW0738|b0755	protein	taxon:83333	20171208	EcoCyc			7570	151.296376	158.0242952	71.48422068	8373	119.7200518
galM	NZ_JWZW01000001.1	complement(352458..353498)		17.45412878	-7.431584526	-2.893669848	2.66E-68	6.24E-67	1.27E-64	17.45412878	-28.10722634	-4.812869188	9.64E-45	9.20E-44	4.58E-41	17.45412878	-10.87570387	-3.443036869	2.82E-189	7.07E-188	1.34E-185	17.45412878	-4.333926425	-2.115674662	8.90E-32	7.92E-31	4.24E-28	galM	UniProtKB	P0A9C3	galM	acts_upstream_of_or_within	0006012 // galactose metabolic process (GO_REF:0000002 [IEA] InterPro:IPR013458) /// 0006006 // glucose metabolic process (PMID:21873635 [IBA] PANTHER:PTN000009552|UniProtKB:Q96C23) /// 0033499 // galactose catabolic process via UDP-galactose (PMID:21873635 [IBA] PANTHER:PTN000009552|UniProtKB:Q96C23|UniProtKB:P0A9C3) /// 0005975 // carbohydrate metabolic process (GO_REF:0000043 [IEA] UniProtKB-K…	0005737 // cytoplasm (PMID:5337146 [IDA]) /// 0005737 // cytoplasm (GO_REF:0000044 [IEA] UniProtKB-SubCell:SL-0086) /// 0005737 // cytoplasm (PMID:21873635 [IBA] PANTHER:PTN000009643|UniProtKB:P0A9C3) /// 0005737 // cytoplasm (GO_REF:0000043 [IEA] UniProtKB-KW:KW-0963)	0004034 // aldose 1-epimerase activity (PMID:4945113 [IDA]) /// 0004034 // aldose 1-epimerase activity (GO_REF:0000116 [IEA] RHEA:10264) /// 0004034 // aldose 1-epimerase activity (PMID:21873635 [IBA] PANTHER:PTN000009552|UniProtKB:P0A9C3|UniProtKB:Q96C23) /// 0016853 // isomerase activity (GO_REF:0000002 [IEA] InterPro:IPR008183|InterPro:IPR015443|InterPro:IPR047215) /// 0016853 // isomerase act…	Aldose 1-epimerase	galM|JW0739|b0756	protein	taxon:83333	20090618	EcoCyc			1041	15.04969235	15.71892923	9.830260731	1163	12.02845275
galK	NZ_JWZW01000001.1	complement(353492..354640)		5.490509099	-2.573844258	-1.363924759	1.71E-09	5.33E-09	8.14E-06	17.71633162	-3.261542764	-1.705554545	2.80E-09	7.81E-09	1.33E-05	8.53223955	-6.186046842	-2.629017758	2.20E-48	1.07E-47	1.05E-44	6.117255762	-3.732735988	-1.900233472	2.72E-20	1.53E-19	1.30E-16	galK	UniProtKB	P0A6T3	galK	acts_upstream_of_or_within	0006012 // galactose metabolic process (PMID:21873635 [IBA] PANTHER:PTN000048421|UniProtKB:P51570|UniProtKB:P0A6T3|SGD:S000000224|TAIR:locus:2084344|RGD:1305375|MGI:MGI:95730|SGD:S000002416|UniProtKB:Q5B3C3|CGD:CAL0000190186|FB:FBgn0263199) /// 0005975 // carbohydrate metabolic process (GO_REF:0000043 [IEA] UniProtKB-KW:KW-0119) /// 0033499 // galactose catabolic process via UDP-galactose (PMID:1…	0005829 // cytosol (PMID:21873635 [IBA] PANTHER:PTN000048421|UniProtKB:P0A6T3|TAIR:locus:2130105) /// 0005737 // cytoplasm (GO_REF:0000002 [IEA] InterPro:IPR006206) /// 0005737 // cytoplasm (GO_REF:0000104 [IEA] UniRule:UR000082084) /// 0005737 // cytoplasm (PMID:4889465 [IDA]) /// 0005737 // cytoplasm (GO_REF:0000044 [IEA] UniProtKB-SubCell:SL-0086) /// 0005829 // cytosol (PMID:18304323 [IDA]) /…	0000287 // magnesium ion binding (GO_REF:0000104 [IEA] UniRule:UR000082084) /// 0004335 // galactokinase activity (PMID:13977183 [IDA]) /// 0000287 // magnesium ion binding (PMID:13977183 [IDA]) /// 0004335 // galactokinase activity (PMID:21873635 [IBA] PANTHER:PTN000048421|UniProtKB:P0A6T3|UniProtKB:P51570|CGD:CAL0000190186|UniProtKB:Q01415|SGD:S000000224|RGD:1305375|TAIR:locus:2084344|MGI:MGI:9…	Galactokinase	galK|galA|JW0740|b0757	protein	taxon:83333	20110407	EcoCyc			556	7.282531722	7.606374806	5.250360198	861	8.067963113
galT	NZ_JWZW01000001.1	complement(354644..355690)		2.985120683	-3.865044252	-1.950484932	2.17E-15	9.70E-15	1.03E-11	8.910063847	-3.283940707	-1.715428079	4.25E-07	1.04E-06	2.02E-03	4.451802896	-6.019311815	-2.589598554	4.60E-56	2.53E-55	2.19E-52	3.47571173	-3.262379266	-1.705924511	6.11E-16	2.74E-15	2.91E-12	galT	UniProtKB	P09148	galT	acts_upstream_of_or_within	0046835 // carbohydrate phosphorylation (GO_REF:0000108 [IEA] GO:0004335) /// 0033499 // galactose catabolic process via UDP-galactose (GO_REF:0000002 [IEA] InterPro:IPR001937) /// 0005975 // carbohydrate metabolic process (GO_REF:0000043 [IEA] UniProtKB-KW:KW-0119) /// 0006012 // galactose metabolic process (GO_REF:0000002 [IEA] InterPro:IPR005849|InterPro:IPR005850) /// 0006012 // galactose met…	0005737 // cytoplasm (PMID:21873635 [IBA] PANTHER:PTN000235304|SGD:S000000222|UniProtKB:P09148|UniProtKB:P07902) /// 0005829 // cytosol (PMID:18304323 [IDA])	0008108 // UDP-glucose:hexose-1-phosphate uridylyltransferase activity (GO_REF:0000002 [IEA] InterPro:IPR001937|InterPro:IPR005849|InterPro:IPR005850) /// 0008108 // UDP-glucose:hexose-1-phosphate uridylyltransferase activity (GO_REF:0000003 [IEA] EC:2.7.7.12) /// 0046872 // metal ion binding (GO_REF:0000043 [IEA] UniProtKB-KW:KW-0479) /// 0008108 // UDP-glucose:hexose-1-phosphate uridylyltransfe…	Galactose-1-phosphate uridylyltransferase	galT|galB|JW0741|b0758	protein	taxon:83333	20090617	EcoCyc			300	4.312232766	4.503991183	2.832928164	395	4.061918405
galE	NZ_JWZW01000001.1	complement(355700..356716)		3.674092602	-1.188522561	-0.249169289	0.209153974	0.263506305	1	19.22713242	-1.269652871	-0.344434111	0.234636096	0.296188734	1	7.853559993	-2.855834634	-1.513912443	2.81E-28	9.15E-28	1.34E-24	4.533257151	-2.135084761	-1.094293345	1.32E-09	3.93E-09	6.27E-06	galE	UniProtKB	P09147	galE	acts_upstream_of_or_within	0006012 // galactose metabolic process (PMID:1821806 [IDA]) /// 0005975 // carbohydrate metabolic process (PMID:7025059 [IMP]) /// 0005975 // carbohydrate metabolic process (GO_REF:0000043 [IEA] UniProtKB-KW:KW-0119) /// 0033499 // galactose catabolic process via UDP-galactose (PMID:21873635 [IBA] PANTHER:PTN000041817|SGD:S000000223|MGI:MGI:1921496|UniProtKB:P09147) /// 0006012 // galactose metab…	0005829 // cytosol (PMID:16858726 [HDA]) /// 0005829 // cytosol (PMID:15911532 [IDA]) /// 0005737 // cytoplasm (PMID:1821806 [IDA]) /// 0005829 // cytosol (PMID:18304323 [IDA]) /// 0005829 // cytosol (PMID:21873635 [IBA] PANTHER:PTN000041817|SGD:S000000223|TAIR:locus:2010371|TAIR:locus:2138121|UniProtKB:P09147)	0005515 // protein binding (PMID:24561554 [IPI] UniProtKB:P39409) /// 0070403 // NAD+ binding (PMID:8652544 [IDA]) /// 0003978 // UDP-glucose 4-epimerase activity (PMID:21873635 [IBA] PANTHER:PTN000041817|FB:FBgn0035147|UniProtKB:C8VAU8|CGD:CAL0000174041|TAIR:locus:2138121|TAIR:locus:2014235|MGI:MGI:1921496|UniProtKB:Q4WX18|WB:WBGene00008132|UniProtKB:Q4WV46|UniProtKB:Q14376|TAIR:locus:2015253|Un…	UDP-glucose 4-epimerase	galE|galD|JW0742|b0759	protein	taxon:83333	20090204	EcoliWiki			487	7.206686506	7.527156868	4.59878672	613	6.489635471
modF	NZ_JWZW01000001.1	complement(356979..358451)		10.8071022	1.488030657	0.57340425	8.29E-03	0.013298529	1	37.20736096	-1.09125902	-0.125993578	0.540862577	0.615151909	1	113.9086861	3.046949064	1.607365383	2.60E-20	6.85E-20	1.24E-16	15.9813246	-1.009420465	-0.013527241	0.933832488	0.944545671	1	modF	UniProtKB	P31060	modF	enables	0055085 // transmembrane transport (GO_REF:0000108 [IEA] GO:0042626) /// 0006974 // cellular response to DNA damage stimulus (GO_REF:0000043 [IEA] UniProtKB-KW:KW-0227) /// 0006281 // DNA repair (GO_REF:0000043 [IEA] UniProtKB-KW:KW-0234)	0005886 // plasma membrane (GO_REF:0000044 [IEA] UniProtKB-SubCell:SL-0037) /// 0016020 // membrane (GO_REF:0000043 [IEA] UniProtKB-KW:KW-0472) /// 0043190 // ATP-binding cassette (ABC) transporter complex (PMID:21873635 [IBA] PANTHER:PTN000656738|UniProtKB:Q05596) /// 0005886 // plasma membrane (GO_REF:0000043 [IEA] UniProtKB-KW:KW-0997) /// 0005886 // plasma membrane (GO_REF:0000043 [IEA] UniPr…	0005524 // ATP binding (PMID:21873635 [IBA] PANTHER:PTN000656738|UniProtKB:Q9X1Z1|UniProtKB:Q9WY65) /// 0005524 // ATP binding (GO_REF:0000002 [IEA] InterPro:IPR003439) /// 0000166 // nucleotide binding (GO_REF:0000043 [IEA] UniProtKB-KW:KW-0547) /// 0042626 // ATPase activity, coupled to transmembrane movement of substances (PMID:21873635 [IBA] PANTHER:PTN000656738|UniProtKB:Q9I183) /// 0005524 …	ABC transporter ATP-binding protein ModF	modF|ORF6|phrA|JW0743|b0760	protein	taxon:83333	20230507	UniProt			8701	88.89842034	92.85159758	82.16435986	15276	111.6574445
modE	NZ_JWZW01000001.1	complement(358519..359307)		0.995870418	-1.286837831	-0.363830254	0.252495375	0.310624779	1	11.71971638	1.778560188	0.830709797	0.018085404	0.028091479	1	13.42638917	2.242225523	1.164931392	1.05E-11	2.09E-11	5.02E-08	5.814735864	2.247556066	1.168357105	1.24E-07	3.23E-07	5.91E-04	modE	UniProtKB	P0A9G8	modE	acts_upstream_of_or_within	2000143 // negative regulation of DNA-templated transcription, initiation (PMID:8550508 [IMP]) /// 0045892 // negative regulation of transcription, DNA-templated (PMID:9044285 [IDA]) /// 2000143 // negative regulation of DNA-templated transcription, initiation (PMID:8550508 [IDA]) /// 0015689 // molybdate ion transport (GO_REF:0000002 [IEA] InterPro:IPR004606|InterPro:IPR016462) /// 0045893 // po…	1990198 // ModE complex (PMID:11259434 [IPI]) /// 0005737 // cytoplasm (GO_REF:0000044 [IEA] UniProtKB-SubCell:SL-0086) /// 0005829 // cytosol (PMID:18304323 [IDA]) /// 0032991 // macromolecular complex (GO_REF:0000117 [IEA] ARBA:ARBA00028902) /// 0005737 // cytoplasm (GO_REF:0000043 [IEA] UniProtKB-KW:KW-0963)	0000987 // core promoter proximal region sequence-specific DNA binding (PMID:10446207 [IDA]) /// 0003700 // transcription factor activity, sequence-specific DNA binding (GO_REF:0000002 [IEA] InterPro:IPR000847) /// 0030151 // molybdenum ion binding (GO_REF:0000002 [IEA] InterPro:IPR016462) /// 0000987 // core promoter proximal region sequence-specific DNA binding (PMID:8550508 [IDA]) /// 0003677 …	DNA-binding transcriptional dual regulator ModE	modE|modR|JW0744|b0761	protein	taxon:83333	20200508	EcoCyc			704	13.42836935	14.02550846	6.647938093	825	11.25790881
acrZ	NZ_JWZW01000001.1	359436..359585		44.43694188	-1.111341403	-0.152302079	0.603949002	0.659256703	1	75.64999507	-3.812982987	-1.930920094	1.70E-09	4.80E-09	8.10E-06	37.50861548	-6.95556594	-2.798167904	7.69E-48	3.70E-47	3.67E-44	103.6039374	-1.072905488	-0.101522995	0.610462168	0.66386715	1	acrZ	UniProtKB	P0AAW9	acrZ	acts_upstream_of_or_within	0046677 // response to antibiotic (GO_REF:0000043 [IEA] UniProtKB-KW:KW-0046) /// 0036460 // cellular response to cell envelope stress (PMID:19734312 [IMP]) /// 1990961 // drug transmembrane export (GO_REF:0000002 [IEA] InterPro:IPR019702)	0009279 // cell outer membrane (PMID:21778229 [IDA]) /// 0005886 // plasma membrane (GO_REF:0000044 [IEA] UniProtKB-SubCell:SL-0037) /// 0016020 // membrane (GO_REF:0000043 [IEA] UniProtKB-KW:KW-0472) /// 0005886 // plasma membrane (PMID:21778229 [IDA]) /// 0005886 // plasma membrane (GO_REF:0000043 [IEA] UniProtKB-KW:KW-0997) /// 0005886 // plasma membrane (GO_REF:0000104 [IEA] UniRule:UR0001134…	0042910 // xenobiotic transporter activity (GO_REF:0000104 [IEA] UniRule:UR000113459) /// 0005515 // protein binding (PMID:24747401 [IPI] UniProtKB:P31224) /// 0005515 // protein binding (PMID:23010927 [IPI] UniProtKB:P31224) /// 0042910 // xenobiotic transporter activity (PMID:23010927 [IMP]) /// 0042910 // xenobiotic transporter activity (GO_REF:0000002 [IEA] InterPro:IPR019702)	Multidrug efflux pump accessory protein AcrZ	acrZ|ybhT|JW5102|b0762	protein	taxon:83333	20140115	EcoCyc			295	29.5977283	30.91389415	2.785712695	478	34.30973935
[truncated: 4,546 more rows]
[truncated: 54 more columns]
